# Supplementary material for: The origin and biosynthesis of the naphthalenoid moiety of juglone in black walnut
Source: Hortic Res. 2018 Nov 1;5:67. doi: 10.1038/s41438-018-0067-5 (PMC6210188; doi:10.1038/s41438-018-0067-5)
Supplement: Supplementary file 2 — Supplementary Tables S1-12 [file 41438_2018_67_MOESM2_ESM.xlsx]

## Sheet: Supplementary Table S1
Supplementary Table S1. Primers used for qPCR analysis in this study. F and R refer to forward and reverse.
ID	Sequence (5'->3')	Working concentration (nM)
qRT-JnUBC-F	TCAAGGGCCCGTCAGAGA	200
qRT-JnUBC-R	CAGGAACAGCAAAAGCAAGCT	200
qRT-JnICS-F	AGGCACGGGTTTTTATTGCA	200
qRT-JnICS-R	TCCTCCGCTAAACCAACCAA	200
qRT-JnPHYLLO-F	CGCCCACCCGTACTACCTTT	900
qRT-JnPHYLLO-R	CCACCGGACCGTCATATCTC	900
qRT-JnMenE-F	CGCCATCTCTGCTTTCAACA	50
qRT-JnMenE-R	GCAGCTATTCCTCCAACAAACG	50
qRT-JnMenB-F	GTGTCGCGAGATCGTGAGAA	900
qRT-JnMenB-R	TGAAGCCCAGCATGACCAT	300
qRT-JnDHNAT-F	GGAGGTGCAGTTCTGGAAGGT	200
qRT-JnDHNAT-R	TCCGGCACAGGCATGTTAC	200
qRT-JnMenA-F	GCCCGCCATTTCGATTAAG	300
qRT-JnMenA-R	AAATGGACCAAATGCTGCAAA	300
qRT-JnNDC1-F	TGCCCCCCCTGGAAATAG	300
qRT-JnNDC1-R	ACAGCGGACAAAATAACCCAAT	300
qRT-JnPMT-F	AGCATCGAGTGTGGAAAAGGA	300
qRT-JnPMT-R	CGATAAATCCCCACTTCCACAA	300

## Sheet: Supplementary Table S2
Supplementary Table S2. Summary of RNA-seq data statistics and mapping results.
Sample ID	Raw Reads (millions)	Clean Reads (millions)	Q30 nucleotide (%)	Total Mapped Reads (millions)	Percentage of
					Total Mapped Reads
RJn1	72.33	71.43	97.77	57.28	80.18
RJn2	69.74	67.72	95.98	52.81	77.99
RJn3	72.92	71.55	96.98	54.71	76.47
LJn1	83.02	82.12	98	69.26	84.34
LJn2	65.62	64.42	97.06	50.98	79.14
LJn3	72.51	71.15	97.06	57.46	80.76

## Sheet: Supplmentary Table S3
Supplementary Table S3. Enriched Cellular Component GO categories among differentially expressed genes in Juglans nigra (black walnut) roots versus leaves (adjusted p < 0.05).
ID	Description	GeneRatio	BgRatio	pvalue	p.adjust	qvalue	geneID	Count
GO:0009523	photosystem II	25/1461	27/3271	1.83581e-07	6.05818e-06	5.21757e-06	TRINITY_DN52697_c0_g1/TRINITY_DN36543_c0_g1/TRINITY_DN68943_c1_g1/TRINITY_DN69394_c2_g1/TRINITY_DN65433_c0_g1/TRINITY_DN56530_c0_g1/TRINITY_DN57306_c0_g1/TRINITY_DN56796_c0_g1/TRINITY_DN66797_c3_g1/TRINITY_DN51152_c0_g1/TRINITY_DN67437_c1_g5/TRINITY_DN55973_c0_g1/TRINITY_DN61831_c0_g1/TRINITY_DN29936_c0_g1/TRINITY_DN63090_c0_g2/TRINITY_DN52433_c0_g1/TRINITY_DN59897_c0_g1/TRINITY_DN71499_c0_g1/TRI…	25
GO:0005618	cell wall	68/1461	102/3271	4.47826e-06	7.38913e-05	6.36384e-05	TRINITY_DN64155_c0_g1/TRINITY_DN10407_c0_g1/TRINITY_DN56722_c1_g3/TRINITY_DN69079_c0_g2/TRINITY_DN63957_c0_g1/TRINITY_DN62850_c0_g1/TRINITY_DN54705_c0_g1/TRINITY_DN47590_c0_g1/TRINITY_DN62850_c1_g1/TRINITY_DN68052_c1_g1/TRINITY_DN66843_c0_g2/TRINITY_DN65251_c0_g1/TRINITY_DN54885_c0_g1/TRINITY_DN58331_c0_g1/TRINITY_DN7686_c0_g1/TRINITY_DN69079_c0_g3/TRINITY_DN65108_c0_g1/TRINITY_DN59633_c0_g1/TRIN…	68
GO:0009654	photosystem II oxygen evolving complex	17/1461	19/3271	6.1488e-05	0.000676368	0.000582518	TRINITY_DN68943_c1_g1/TRINITY_DN69394_c2_g1/TRINITY_DN56530_c0_g1/TRINITY_DN57306_c0_g1/TRINITY_DN56796_c0_g1/TRINITY_DN51152_c0_g1/TRINITY_DN55973_c0_g1/TRINITY_DN61831_c0_g1/TRINITY_DN29936_c0_g1/TRINITY_DN63090_c0_g2/TRINITY_DN52433_c0_g1/TRINITY_DN59897_c0_g1/TRINITY_DN63090_c0_g3/TRINITY_DN63090_c0_g4/TRINITY_DN63090_c0_g1/TRINITY_DN59181_c0_g1/TRINITY_DN54627_c0_g2	17
GO:0016020	membrane	239/1461	453/3271	0.000120103	0.000990848	0.000853362	TRINITY_DN5630_c0_g1/TRINITY_DN67244_c0_g3/TRINITY_DN66592_c0_g1/TRINITY_DN62150_c1_g1/TRINITY_DN66769_c2_g1/TRINITY_DN61314_c0_g1/TRINITY_DN54430_c0_g1/TRINITY_DN62360_c0_g1/TRINITY_DN66967_c0_g1/TRINITY_DN61433_c0_g1/TRINITY_DN61009_c2_g3/TRINITY_DN66976_c2_g1/TRINITY_DN46877_c0_g1/TRINITY_DN61449_c0_g2/TRINITY_DN64457_c0_g1/TRINITY_DN123796_c0_g1/TRINITY_DN53922_c0_g2/TRINITY_DN66394_c0_g1/TRI…	239

## Sheet: Supplementary Table S4
Supplementary Table S4. Log2 fold-difference for genes involved in the four enriched Cellular Component GO categories among differentially expressed genes in Juglans nigra (black walnut) roots versus leaves (adjusted p < 0.05). Note that log2FD value 'inf' denotes the genes that are not differentially expressed by specific method.
geneID	ID	Cellular component category	DESeq2_log2FD	EBSeq_realLog2FD	Average_log2FD
TRINITY_DN52697_c0_g1	GO:0009523	photosystem II	-1.95275	-1.77173	-1.86224
TRINITY_DN36543_c0_g1	GO:0009523	photosystem II	-1.97	-1.76394	-1.86697
TRINITY_DN68943_c1_g1	GO:0009523	photosystem II	-2.79167	-2.56803	-2.67985
TRINITY_DN69394_c2_g1	GO:0009523	photosystem II	-3.3137	-3.11267	-3.21319
TRINITY_DN65433_c0_g1	GO:0009523	photosystem II	-3.49258	-3.27467	-3.38363
TRINITY_DN56530_c0_g1	GO:0009523	photosystem II	-4.48651	-4.29759	-4.39205
TRINITY_DN57306_c0_g1	GO:0009523	photosystem II	-4.76028	-11.3018	-8.03102
TRINITY_DN56796_c0_g1	GO:0009523	photosystem II	-4.896	-4.68732	-4.79166
TRINITY_DN66797_c3_g1	GO:0009523	photosystem II	-5.70896	-5.51766	-5.61331
TRINITY_DN51152_c0_g1	GO:0009523	photosystem II	-6.60758	-6.47201	-6.5398
TRINITY_DN67437_c1_g5	GO:0009523	photosystem II	-6.72164	-6.57457	-6.6481
TRINITY_DN55973_c0_g1	GO:0009523	photosystem II	-6.96115	-6.78524	-6.87319
TRINITY_DN61831_c0_g1	GO:0009523	photosystem II	-7.17557	-7.04306	-7.10931
TRINITY_DN29936_c0_g1	GO:0009523	photosystem II	-7.2939	-7.09183	-7.19287
TRINITY_DN63090_c0_g2	GO:0009523	photosystem II	-7.63329	-7.87685	-7.75507
TRINITY_DN52433_c0_g1	GO:0009523	photosystem II	-7.67092	-7.8297	-7.75031
TRINITY_DN59897_c0_g1	GO:0009523	photosystem II	-8.00593	-7.82755	-7.91674
TRINITY_DN71499_c0_g1	GO:0009523	photosystem II	-8.01646	-7.89355	-7.955
TRINITY_DN63090_c0_g3	GO:0009523	photosystem II	-8.1961	-8.00178	-8.09894
TRINITY_DN43653_c0_g1	GO:0009523	photosystem II	-9.05907	-9.83142	-9.44524
TRINITY_DN63090_c0_g4	GO:0009523	photosystem II	-9.07695	-9.1021	-9.08952
TRINITY_DN63090_c0_g1	GO:0009523	photosystem II	-9.5295	-9.3417	-9.4356
TRINITY_DN59181_c0_g1	GO:0009523	photosystem II	-10.0043	-10.3482	-10.1763
TRINITY_DN54627_c0_g2	GO:0009523	photosystem II	-10.9242	-11.1472	-11.0357
TRINITY_DN123059_c0_g1	GO:0009523	photosystem II	-10.9601	-10.8122	-10.8862
TRINITY_DN64155_c0_g1	GO:0005618	cell wall	9.26595	11.6506	10.4583
TRINITY_DN10407_c0_g1	GO:0005618	cell wall	7.08829	7.60055	7.34442
TRINITY_DN56722_c1_g3	GO:0005618	cell wall	7.08409	7.41113	7.24761
TRINITY_DN69079_c0_g2	GO:0005618	cell wall	6.58469	7.03504	6.80986
TRINITY_DN63957_c0_g1	GO:0005618	cell wall	6.18751	13.4194	9.80345
TRINITY_DN62850_c0_g1	GO:0005618	cell wall	5.85507	6.10464	5.97986
TRINITY_DN54705_c0_g1	GO:0005618	cell wall	5.1384	12.3578	8.74812
TRINITY_DN47590_c0_g1	GO:0005618	cell wall	4.9915	6.03277	5.51213
TRINITY_DN62850_c1_g1	GO:0005618	cell wall	4.88426	5.16282	5.02354
TRINITY_DN68052_c1_g1	GO:0005618	cell wall	4.57956	5.12473	4.85214
TRINITY_DN66843_c0_g2	GO:0005618	cell wall	4.34319	11.5702	7.95668
TRINITY_DN65251_c0_g1	GO:0005618	cell wall	4.27665	11.5368	7.90671
TRINITY_DN54885_c0_g1	GO:0005618	cell wall	4.18183	4.44589	4.31386
TRINITY_DN58331_c0_g1	GO:0005618	cell wall	4.00549	11.2575	7.63152
TRINITY_DN7686_c0_g1	GO:0005618	cell wall	3.84936	11.0987	7.47403
TRINITY_DN69079_c0_g3	GO:0005618	cell wall	3.83673	4.17026	4.00349
TRINITY_DN65108_c0_g1	GO:0005618	cell wall	3.78204	4.17442	3.97823
TRINITY_DN59633_c0_g1	GO:0005618	cell wall	3.72483	10.9721	7.34849
TRINITY_DN46765_c0_g1	GO:0005618	cell wall	3.53294	3.80923	3.67109
TRINITY_DN53615_c0_g1	GO:0005618	cell wall	3.4902	3.83776	3.66398
TRINITY_DN60116_c0_g1	GO:0005618	cell wall	3.47701	3.74258	3.60979
TRINITY_DN13899_c0_g1	GO:0005618	cell wall	3.43432	10.6301	7.03223
TRINITY_DN70470_c0_g4	GO:0005618	cell wall	3.26336	3.5703	3.41683
TRINITY_DN1630_c0_g1	GO:0005618	cell wall	2.75039	3.00048	2.87543
TRINITY_DN60141_c0_g3	GO:0005618	cell wall	2.60129	2.86423	2.73276
TRINITY_DN67999_c2_g1	GO:0005618	cell wall	2.17347	2.41629	2.29488
TRINITY_DN45507_c0_g1	GO:0005618	cell wall	2.16008	3.0731	2.61659
TRINITY_DN90133_c0_g2	GO:0005618	cell wall	2.15251	2.36895	2.26073
TRINITY_DN48888_c0_g2	GO:0005618	cell wall	2.1438	2.53109	2.33745
TRINITY_DN49814_c0_g1	GO:0005618	cell wall	2.07701	2.35383	2.21542
TRINITY_DN56934_c0_g1	GO:0005618	cell wall	2.05898	2.3387	2.19884
TRINITY_DN58060_c0_g1	GO:0005618	cell wall	1.57943	1.84182	1.71063
TRINITY_DN33961_c0_g1	GO:0005618	cell wall	1.56017	1.78455	1.67236
TRINITY_DN65436_c2_g1	GO:0005618	cell wall	1.26763	1.49794	1.38278
TRINITY_DN54946_c0_g2	GO:0005618	cell wall	1.12184	1.35967	1.24076
TRINITY_DN69720_c0_g2	GO:0005618	cell wall	0.887861	1.12677	1.00732
TRINITY_DN70470_c0_g3	GO:0005618	cell wall	0.765045	0.985067	0.875056
TRINITY_DN67291_c1_g1	GO:0005618	cell wall	-0.871977	-0.660487	-0.766232
TRINITY_DN55189_c0_g1	GO:0005618	cell wall	-1.29615	-1.07363	-1.18489
TRINITY_DN58659_c0_g1	GO:0005618	cell wall	-1.31441	-1.09117	-1.20279
TRINITY_DN41844_c0_g1	GO:0005618	cell wall	-1.33731	-1.10951	-1.22341
TRINITY_DN48888_c0_g3	GO:0005618	cell wall	-1.43875	-1.21079	-1.32477
TRINITY_DN30947_c0_g1	GO:0005618	cell wall	-1.45248	-1.29857	-1.37552
TRINITY_DN60059_c0_g1	GO:0005618	cell wall	-1.55766	-1.32739	-1.44253
TRINITY_DN62027_c0_g1	GO:0005618	cell wall	-1.71347	-1.50853	-1.611
TRINITY_DN51903_c0_g3	GO:0005618	cell wall	-2.04141	-1.81673	-1.92907
TRINITY_DN56950_c0_g1	GO:0005618	cell wall	-2.17987	-1.99061	-2.08524
TRINITY_DN102100_c0_g1	GO:0005618	cell wall	-2.54963	-3.10227	-2.82595
TRINITY_DN60199_c0_g2	GO:0005618	cell wall	-2.74545	-2.55308	-2.64927
TRINITY_DN60199_c0_g1	GO:0005618	cell wall	-2.78468	-2.64719	-2.71594
TRINITY_DN26658_c0_g1	GO:0005618	cell wall	-2.99117	inf	-2.99117
TRINITY_DN42687_c0_g1	GO:0005618	cell wall	-3.10685	inf	-3.10685
TRINITY_DN87885_c0_g1	GO:0005618	cell wall	-3.16719	inf	-3.16719
TRINITY_DN59055_c0_g1	GO:0005618	cell wall	-3.92271	-3.71415	-3.81843
TRINITY_DN52218_c0_g1	GO:0005618	cell wall	-3.92969	-3.75839	-3.84404
TRINITY_DN62771_c0_g1	GO:0005618	cell wall	-4.46029	-4.27428	-4.36729
TRINITY_DN41986_c0_g2	GO:0005618	cell wall	-4.52003	-11.066	-7.79301
TRINITY_DN63506_c0_g1	GO:0005618	cell wall	-5.47556	-5.34695	-5.41126
TRINITY_DN62281_c0_g2	GO:0005618	cell wall	-6.02645	-5.90959	-5.96802
TRINITY_DN41986_c0_g1	GO:0005618	cell wall	-6.60128	-13.2094	-9.90533
TRINITY_DN56934_c0_g2	GO:0005618	cell wall	-8.0804	-8.30371	-8.19206
TRINITY_DN69767_c0_g2	GO:0005618	cell wall	-11.4024	-11.5746	-11.4885
TRINITY_DN47432_c0_g1	GO:0005618	cell wall	0.770002	1.01926	0.894633
TRINITY_DN52500_c0_g1	GO:0005618	cell wall	0.399443	0.633409	0.516426
TRINITY_DN56722_c1_g2	GO:0005618	cell wall	1.26783	1.53723	1.40253
TRINITY_DN63334_c3_g1	GO:0005618	cell wall	0.589634	0.836846	0.71324
TRINITY_DN71971_c0_g3	GO:0005618	cell wall	0.863254	1.12946	0.996357
TRINITY_DN69767_c0_g1	GO:0005618	cell wall	1.61133	1.95506	1.78319
TRINITY_DN68943_c1_g1	GO:0009654	photosystem II oxygen evolving complex	-2.79167	-2.56803	-2.67985
TRINITY_DN69394_c2_g1	GO:0009654	photosystem II oxygen evolving complex	-3.3137	-3.11267	-3.21319
TRINITY_DN56530_c0_g1	GO:0009654	photosystem II oxygen evolving complex	-4.48651	-4.29759	-4.39205
TRINITY_DN57306_c0_g1	GO:0009654	photosystem II oxygen evolving complex	-4.76028	-11.3018	-8.03102
TRINITY_DN56796_c0_g1	GO:0009654	photosystem II oxygen evolving complex	-4.896	-4.68732	-4.79166
TRINITY_DN51152_c0_g1	GO:0009654	photosystem II oxygen evolving complex	-6.60758	-6.47201	-6.5398
TRINITY_DN55973_c0_g1	GO:0009654	photosystem II oxygen evolving complex	-6.96115	-6.78524	-6.87319
TRINITY_DN61831_c0_g1	GO:0009654	photosystem II oxygen evolving complex	-7.17557	-7.04306	-7.10931
TRINITY_DN29936_c0_g1	GO:0009654	photosystem II oxygen evolving complex	-7.2939	-7.09183	-7.19287
TRINITY_DN63090_c0_g2	GO:0009654	photosystem II oxygen evolving complex	-7.63329	-7.87685	-7.75507
TRINITY_DN52433_c0_g1	GO:0009654	photosystem II oxygen evolving complex	-7.67092	-7.8297	-7.75031
TRINITY_DN59897_c0_g1	GO:0009654	photosystem II oxygen evolving complex	-8.00593	-7.82755	-7.91674
TRINITY_DN63090_c0_g3	GO:0009654	photosystem II oxygen evolving complex	-8.1961	-8.00178	-8.09894
TRINITY_DN63090_c0_g4	GO:0009654	photosystem II oxygen evolving complex	-9.07695	-9.1021	-9.08952
TRINITY_DN63090_c0_g1	GO:0009654	photosystem II oxygen evolving complex	-9.5295	-9.3417	-9.4356
TRINITY_DN59181_c0_g1	GO:0009654	photosystem II oxygen evolving complex	-10.0043	-10.3482	-10.1763
TRINITY_DN54627_c0_g2	GO:0009654	photosystem II oxygen evolving complex	-10.9242	-11.1472	-11.0357
TRINITY_DN5630_c0_g1	GO:0016020	membrane	8.29603	15.6313	11.9637
TRINITY_DN67244_c0_g3	GO:0016020	membrane	7.91021	9.06764	8.48893
TRINITY_DN66592_c0_g1	GO:0016020	membrane	7.53226	14.807	11.1697
TRINITY_DN62150_c1_g1	GO:0016020	membrane	7.43346	7.86304	7.64825
TRINITY_DN66769_c2_g1	GO:0016020	membrane	6.84409	14.1156	10.4798
TRINITY_DN61314_c0_g1	GO:0016020	membrane	6.57484	8.86352	7.71918
TRINITY_DN54430_c0_g1	GO:0016020	membrane	6.34335	6.67112	6.50724
TRINITY_DN62360_c0_g1	GO:0016020	membrane	6.05339	6.30717	6.18028
TRINITY_DN66967_c0_g1	GO:0016020	membrane	5.82738	8.12601	6.97669
TRINITY_DN61433_c0_g1	GO:0016020	membrane	5.78952	13.0461	9.41782
TRINITY_DN61009_c2_g3	GO:0016020	membrane	5.49038	5.77226	5.63132
TRINITY_DN66976_c2_g1	GO:0016020	membrane	5.33545	5.55012	5.44278
TRINITY_DN46877_c0_g1	GO:0016020	membrane	5.20143	6.57103	5.88623
TRINITY_DN61449_c0_g2	GO:0016020	membrane	5.14296	7.44262	6.29279
TRINITY_DN64457_c0_g1	GO:0016020	membrane	5.07996	12.5204	8.80017
TRINITY_DN123796_c0_g1	GO:0016020	membrane	5.0366	7.34271	6.18965
TRINITY_DN53922_c0_g2	GO:0016020	membrane	4.79896	12.1716	8.48528
TRINITY_DN66394_c0_g1	GO:0016020	membrane	4.69805	4.99048	4.84426
TRINITY_DN67244_c0_g1	GO:0016020	membrane	4.57053	11.8353	8.20291
TRINITY_DN56191_c0_g1	GO:0016020	membrane	4.42418	11.6258	8.02499
TRINITY_DN69694_c1_g3	GO:0016020	membrane	4.35845	4.65319	4.50582
TRINITY_DN55019_c0_g1	GO:0016020	membrane	3.99819	11.2128	7.60551
TRINITY_DN69991_c2_g4	GO:0016020	membrane	3.88935	4.20415	4.04675
TRINITY_DN57788_c0_g1	GO:0016020	membrane	3.8623	4.19167	4.02699
TRINITY_DN55444_c0_g1	GO:0016020	membrane	3.85809	4.11114	3.98462
TRINITY_DN62534_c0_g2	GO:0016020	membrane	3.83376	4.0631	3.94843
TRINITY_DN70475_c0_g2	GO:0016020	membrane	3.77102	inf	3.77102
TRINITY_DN51628_c0_g1	GO:0016020	membrane	3.70048	10.9036	7.30206
TRINITY_DN57832_c0_g1	GO:0016020	membrane	3.67745	inf	3.67745
TRINITY_DN71823_c2_g1	GO:0016020	membrane	3.58105	inf	3.58105
TRINITY_DN34790_c0_g1	GO:0016020	membrane	3.49713	3.83222	3.66468
TRINITY_DN63552_c0_g1	GO:0016020	membrane	3.48061	3.60369	3.54215
TRINITY_DN57788_c0_g2	GO:0016020	membrane	3.42877	3.72622	3.57749
TRINITY_DN33050_c0_g1	GO:0016020	membrane	3.42178	10.6288	7.02528
TRINITY_DN40526_c0_g1	GO:0016020	membrane	3.37733	inf	3.37733
TRINITY_DN64176_c0_g3	GO:0016020	membrane	3.37318	inf	3.37318
TRINITY_DN19781_c0_g2	GO:0016020	membrane	3.36879	inf	3.36879
TRINITY_DN53540_c0_g2	GO:0016020	membrane	3.35529	3.64728	3.50129
TRINITY_DN46866_c0_g1	GO:0016020	membrane	3.31244	3.55728	3.43486
TRINITY_DN49466_c0_g1	GO:0016020	membrane	3.28133	inf	3.28133
TRINITY_DN3748_c0_g1	GO:0016020	membrane	3.22868	10.4125	6.8206
TRINITY_DN54820_c0_g1	GO:0016020	membrane	3.2055	10.4795	6.8425
TRINITY_DN33963_c0_g1	GO:0016020	membrane	3.1785	3.42235	3.30042
TRINITY_DN28633_c0_g1	GO:0016020	membrane	3.15591	3.40393	3.27992
TRINITY_DN48590_c0_g1	GO:0016020	membrane	3.10955	inf	3.10955
TRINITY_DN44483_c0_g1	GO:0016020	membrane	3.10357	10.321	6.71227
TRINITY_DN68623_c0_g3	GO:0016020	membrane	3.06053	3.28476	3.17264
TRINITY_DN61314_c0_g2	GO:0016020	membrane	3.06026	3.28073	3.1705
TRINITY_DN73010_c0_g1	GO:0016020	membrane	2.93437	10.1458	6.54008
TRINITY_DN68623_c0_g2	GO:0016020	membrane	2.89729	3.14602	3.02166
TRINITY_DN64200_c5_g1	GO:0016020	membrane	2.81323	3.08824	2.95074
TRINITY_DN55498_c0_g1	GO:0016020	membrane	2.81314	inf	2.81314
TRINITY_DN38999_c0_g1	GO:0016020	membrane	2.77207	3.00923	2.89065
TRINITY_DN66835_c1_g1	GO:0016020	membrane	2.70511	2.96345	2.83428
TRINITY_DN68953_c2_g1	GO:0016020	membrane	2.70372	3.07354	2.88863
TRINITY_DN25879_c0_g1	GO:0016020	membrane	2.68439	inf	2.68439
TRINITY_DN70963_c2_g2	GO:0016020	membrane	2.68101	2.94123	2.81112
TRINITY_DN143470_c0_g1	GO:0016020	membrane	2.6334	3.04633	2.83986
TRINITY_DN69340_c3_g3	GO:0016020	membrane	2.59561	2.82368	2.70965
TRINITY_DN60875_c0_g1	GO:0016020	membrane	2.59141	2.86312	2.72726
TRINITY_DN99099_c0_g1	GO:0016020	membrane	2.58385	2.89225	2.73805
TRINITY_DN69927_c0_g1	GO:0016020	membrane	2.43776	2.68947	2.56362
TRINITY_DN115444_c0_g1	GO:0016020	membrane	2.42385	inf	2.42385
TRINITY_DN62692_c0_g1	GO:0016020	membrane	2.41915	2.65516	2.53715
TRINITY_DN70469_c2_g1	GO:0016020	membrane	2.37058	2.6932	2.53189
TRINITY_DN27719_c0_g1	GO:0016020	membrane	2.16716	3.32252	2.74484
TRINITY_DN27831_c0_g1	GO:0016020	membrane	2.15538	2.4225	2.28894
TRINITY_DN71434_c0_g2	GO:0016020	membrane	2.11981	2.35266	2.23623
TRINITY_DN64911_c0_g4	GO:0016020	membrane	2.11471	2.38552	2.25011
TRINITY_DN52631_c0_g1	GO:0016020	membrane	2.01215	2.27347	2.14281
TRINITY_DN69563_c2_g1	GO:0016020	membrane	1.9944	2.27408	2.13424
TRINITY_DN60945_c0_g1	GO:0016020	membrane	1.84358	2.10363	1.9736
TRINITY_DN65086_c1_g1	GO:0016020	membrane	1.67921	1.94368	1.81144
TRINITY_DN66892_c0_g4	GO:0016020	membrane	1.51207	1.8164	1.66424
TRINITY_DN70084_c1_g2	GO:0016020	membrane	1.48649	1.7381	1.6123
TRINITY_DN70479_c1_g3	GO:0016020	membrane	1.46938	1.7153	1.59234
TRINITY_DN71337_c2_g2	GO:0016020	membrane	1.30453	1.53941	1.42197
TRINITY_DN57737_c0_g2	GO:0016020	membrane	1.28998	1.54482	1.4174
TRINITY_DN63307_c0_g1	GO:0016020	membrane	1.28399	1.53524	1.40961
TRINITY_DN62223_c1_g1	GO:0016020	membrane	1.27657	1.5387	1.40764
TRINITY_DN65561_c0_g1	GO:0016020	membrane	1.2288	1.45195	1.34038
TRINITY_DN66465_c0_g2	GO:0016020	membrane	1.21352	1.47444	1.34398
TRINITY_DN55270_c0_g1	GO:0016020	membrane	1.21159	1.46539	1.33849
TRINITY_DN67243_c2_g1	GO:0016020	membrane	1.13768	1.3866	1.26214
TRINITY_DN67091_c0_g1	GO:0016020	membrane	1.12738	1.37338	1.25038
TRINITY_DN42534_c0_g1	GO:0016020	membrane	1.09919	1.3115	1.20534
TRINITY_DN69565_c0_g1	GO:0016020	membrane	1.05074	1.2875	1.16912
TRINITY_DN72164_c4_g5	GO:0016020	membrane	1.04367	1.26217	1.15292
TRINITY_DN64195_c0_g5	GO:0016020	membrane	0.985192	1.20894	1.09706
TRINITY_DN68737_c3_g2	GO:0016020	membrane	0.954145	1.18185	1.068
TRINITY_DN66320_c1_g3	GO:0016020	membrane	0.8624	1.09439	0.978397
TRINITY_DN69372_c0_g8	GO:0016020	membrane	0.838138	1.07798	0.95806
TRINITY_DN65942_c0_g1	GO:0016020	membrane	0.646601	0.876744	0.761672
TRINITY_DN68320_c0_g1	GO:0016020	membrane	-0.593043	-0.372215	-0.482629
TRINITY_DN69563_c2_g3	GO:0016020	membrane	-0.659641	-0.424721	-0.542181
TRINITY_DN66670_c0_g3	GO:0016020	membrane	-0.669947	-0.44332	-0.556633
TRINITY_DN67600_c0_g1	GO:0016020	membrane	-0.697468	-0.482008	-0.589738
TRINITY_DN72069_c2_g2	GO:0016020	membrane	-0.724475	-0.495685	-0.61008
TRINITY_DN66818_c0_g2	GO:0016020	membrane	-0.743338	-0.520167	-0.631752
TRINITY_DN70558_c4_g1	GO:0016020	membrane	-0.755388	-0.52166	-0.638524
TRINITY_DN70275_c0_g1	GO:0016020	membrane	-0.780136	-0.55099	-0.665563
TRINITY_DN68068_c0_g2	GO:0016020	membrane	-0.823345	-0.598908	-0.711126
TRINITY_DN71257_c1_g1	GO:0016020	membrane	-0.834719	-0.595678	-0.715199
TRINITY_DN65615_c1_g1	GO:0016020	membrane	-0.837657	-0.629287	-0.733472
TRINITY_DN53755_c0_g1	GO:0016020	membrane	-0.901499	-0.667019	-0.784259
TRINITY_DN70801_c1_g2	GO:0016020	membrane	-0.90668	-0.67396	-0.79032
TRINITY_DN68352_c1_g1	GO:0016020	membrane	-0.922806	-0.694715	-0.808761
TRINITY_DN47291_c0_g1	GO:0016020	membrane	-0.923814	-0.69005	-0.806932
TRINITY_DN71285_c0_g1	GO:0016020	membrane	-0.925984	-0.701287	-0.813636
TRINITY_DN63537_c0_g1	GO:0016020	membrane	-0.933571	-0.693706	-0.813639
TRINITY_DN69563_c2_g4	GO:0016020	membrane	-0.950502	-0.724553	-0.837528
TRINITY_DN70475_c0_g1	GO:0016020	membrane	-0.954026	-0.732065	-0.843046
TRINITY_DN70801_c0_g1	GO:0016020	membrane	-1.01737	-0.772597	-0.894984
TRINITY_DN68737_c3_g1	GO:0016020	membrane	-1.02987	-0.80097	-0.915421
TRINITY_DN64748_c1_g1	GO:0016020	membrane	-1.04569	-0.80805	-0.926869
TRINITY_DN64098_c0_g1	GO:0016020	membrane	-1.07862	-0.863296	-0.970958
TRINITY_DN69875_c1_g2	GO:0016020	membrane	-1.09244	-0.868385	-0.980413
TRINITY_DN68660_c0_g1	GO:0016020	membrane	-1.09694	-0.880833	-0.988885
TRINITY_DN52194_c0_g1	GO:0016020	membrane	-1.11275	-0.892097	-1.00242
TRINITY_DN71823_c2_g2	GO:0016020	membrane	-1.11904	-0.893231	-1.00613
TRINITY_DN70303_c5_g1	GO:0016020	membrane	-1.13914	-0.913579	-1.02636
TRINITY_DN68013_c0_g1	GO:0016020	membrane	-1.16094	-0.950559	-1.05575
TRINITY_DN32630_c0_g1	GO:0016020	membrane	-1.16332	-0.978627	-1.07097
TRINITY_DN67805_c1_g1	GO:0016020	membrane	-1.18854	-0.97175	-1.08015
TRINITY_DN62223_c0_g1	GO:0016020	membrane	-1.28102	-1.04608	-1.16355
TRINITY_DN56611_c0_g1	GO:0016020	membrane	-1.29086	-1.08829	-1.18957
TRINITY_DN69340_c3_g1	GO:0016020	membrane	-1.31599	-1.11743	-1.21671
TRINITY_DN66406_c0_g1	GO:0016020	membrane	-1.31606	-1.0911	-1.20358
TRINITY_DN71400_c0_g1	GO:0016020	membrane	-1.3833	-1.16533	-1.27432
TRINITY_DN43403_c0_g1	GO:0016020	membrane	-1.39052	-1.1565	-1.27351
TRINITY_DN64741_c1_g1	GO:0016020	membrane	-1.42658	-1.20838	-1.31748
TRINITY_DN68832_c0_g2	GO:0016020	membrane	-1.4279	-1.19952	-1.31371
TRINITY_DN69943_c0_g4	GO:0016020	membrane	-1.46908	-1.25633	-1.36271
TRINITY_DN67513_c0_g1	GO:0016020	membrane	-1.48152	-1.25346	-1.36749
TRINITY_DN72233_c1_g2	GO:0016020	membrane	-1.48262	-1.25877	-1.3707
TRINITY_DN67832_c2_g1	GO:0016020	membrane	-1.49423	-1.27991	-1.38707
TRINITY_DN69372_c0_g6	GO:0016020	membrane	-1.52507	-1.32746	-1.42626
TRINITY_DN60975_c0_g2	GO:0016020	membrane	-1.54524	-1.33154	-1.43839
TRINITY_DN69603_c0_g1	GO:0016020	membrane	-1.55198	-1.32942	-1.4407
TRINITY_DN20643_c0_g1	GO:0016020	membrane	-1.56977	-1.43266	-1.50122
TRINITY_DN43645_c0_g2	GO:0016020	membrane	-1.64093	-1.4583	-1.54962
TRINITY_DN58083_c0_g1	GO:0016020	membrane	-1.75965	-1.54613	-1.65289
TRINITY_DN70275_c0_g5	GO:0016020	membrane	-1.76748	-1.55882	-1.66315
TRINITY_DN59840_c0_g1	GO:0016020	membrane	-1.8496	-1.6324	-1.741
TRINITY_DN57376_c0_g1	GO:0016020	membrane	-1.85039	-1.64867	-1.74953
TRINITY_DN68878_c2_g3	GO:0016020	membrane	-1.91598	-1.70192	-1.80895
TRINITY_DN66164_c0_g3	GO:0016020	membrane	-1.95491	-1.75983	-1.85737
TRINITY_DN70649_c0_g1	GO:0016020	membrane	-1.98438	-1.77356	-1.87897
TRINITY_DN44434_c0_g1	GO:0016020	membrane	-2.06035	-1.85523	-1.95779
TRINITY_DN65615_c1_g2	GO:0016020	membrane	-2.17256	-1.97494	-2.07375
TRINITY_DN26446_c0_g2	GO:0016020	membrane	-2.17947	-1.9836	-2.08153
TRINITY_DN61654_c0_g1	GO:0016020	membrane	-2.18874	-2.14304	-2.16589
TRINITY_DN71669_c2_g1	GO:0016020	membrane	-2.21813	-2.00079	-2.10946
TRINITY_DN70801_c1_g1	GO:0016020	membrane	-2.22634	-1.9981	-2.11222
TRINITY_DN59866_c0_g1	GO:0016020	membrane	-2.27155	-2.1032	-2.18738
TRINITY_DN55532_c0_g1	GO:0016020	membrane	-2.28261	-2.12185	-2.20223
TRINITY_DN66164_c0_g2	GO:0016020	membrane	-2.28946	-2.0722	-2.18083
TRINITY_DN58065_c0_g1	GO:0016020	membrane	-2.33575	-2.12181	-2.22878
TRINITY_DN66892_c0_g1	GO:0016020	membrane	-2.43086	-2.2346	-2.33273
TRINITY_DN70558_c2_g1	GO:0016020	membrane	-2.43614	-2.25296	-2.34455
TRINITY_DN27524_c0_g1	GO:0016020	membrane	-2.44462	inf	-2.44462
TRINITY_DN62900_c0_g3	GO:0016020	membrane	-2.46495	-2.33818	-2.40157
TRINITY_DN29682_c0_g1	GO:0016020	membrane	-2.54361	inf	-2.54361
TRINITY_DN29971_c0_g2	GO:0016020	membrane	-2.63883	-2.46403	-2.55143
TRINITY_DN67871_c0_g2	GO:0016020	membrane	-2.70233	-2.49537	-2.59885
TRINITY_DN124502_c0_g1	GO:0016020	membrane	-2.72275	inf	-2.72275
TRINITY_DN41435_c0_g1	GO:0016020	membrane	-2.72531	inf	-2.72531
TRINITY_DN64513_c0_g2	GO:0016020	membrane	-2.77494	-2.56147	-2.6682
TRINITY_DN117164_c0_g1	GO:0016020	membrane	-2.79629	inf	-2.79629
TRINITY_DN71051_c1_g1	GO:0016020	membrane	-2.81569	-2.60352	-2.70961
TRINITY_DN63164_c0_g1	GO:0016020	membrane	-2.81888	-2.59956	-2.70922
TRINITY_DN66789_c1_g1	GO:0016020	membrane	-2.86244	-2.63922	-2.75083
TRINITY_DN65716_c0_g1	GO:0016020	membrane	-2.91342	-2.69637	-2.8049
TRINITY_DN92804_c0_g1	GO:0016020	membrane	-3.01882	inf	-3.01882
TRINITY_DN64076_c0_g3	GO:0016020	membrane	-3.02077	-2.81447	-2.91762
TRINITY_DN439_c0_g1	GO:0016020	membrane	-3.08723	inf	-3.08723
TRINITY_DN27277_c0_g1	GO:0016020	membrane	-3.14248	-2.97183	-3.05715
TRINITY_DN49489_c0_g1	GO:0016020	membrane	-3.14669	-2.93409	-3.04039
TRINITY_DN67589_c0_g6	GO:0016020	membrane	-3.15359	-2.94253	-3.04806
TRINITY_DN65940_c1_g1	GO:0016020	membrane	-3.22277	-3.02963	-3.1262
TRINITY_DN67485_c0_g1	GO:0016020	membrane	-3.31634	-3.08645	-3.2014
TRINITY_DN70380_c2_g4	GO:0016020	membrane	-3.39539	-3.17926	-3.28732
TRINITY_DN67589_c0_g2	GO:0016020	membrane	-3.45664	-3.25086	-3.35375
TRINITY_DN49008_c0_g1	GO:0016020	membrane	-3.47862	-3.56926	-3.52394
TRINITY_DN99125_c0_g1	GO:0016020	membrane	-3.5129	inf	-3.5129
TRINITY_DN61513_c0_g1	GO:0016020	membrane	-3.5162	-3.32752	-3.42186
TRINITY_DN123599_c0_g1	GO:0016020	membrane	-3.5324	-3.43114	-3.48177
TRINITY_DN2973_c0_g1	GO:0016020	membrane	-3.53784	inf	-3.53784
TRINITY_DN68832_c0_g3	GO:0016020	membrane	-3.58024	-3.41675	-3.4985
TRINITY_DN63494_c1_g1	GO:0016020	membrane	-3.67554	-3.54645	-3.61099
TRINITY_DN68953_c2_g2	GO:0016020	membrane	-3.7635	-3.56357	-3.66354
TRINITY_DN38357_c0_g1	GO:0016020	membrane	-3.83448	-10.3463	-7.09041
TRINITY_DN50682_c0_g2	GO:0016020	membrane	-3.84286	-4.10636	-3.97461
TRINITY_DN66161_c2_g1	GO:0016020	membrane	-3.85102	-3.63244	-3.74173
TRINITY_DN47380_c0_g1	GO:0016020	membrane	-4.01001	-10.627	-7.31852
TRINITY_DN70161_c0_g1	GO:0016020	membrane	-4.16129	-3.99325	-4.07727
TRINITY_DN38116_c0_g2	GO:0016020	membrane	-4.275	inf	-4.275
TRINITY_DN56291_c0_g2	GO:0016020	membrane	-4.68845	-11.2771	-7.98278
TRINITY_DN65517_c0_g1	GO:0016020	membrane	-5.10912	-4.93791	-5.02352
TRINITY_DN68305_c0_g2	GO:0016020	membrane	-5.41656	-5.23304	-5.3248
TRINITY_DN67495_c3_g1	GO:0016020	membrane	-5.70589	-5.5369	-5.62139
TRINITY_DN56291_c0_g1	GO:0016020	membrane	-6.56279	-13.2244	-9.89362
TRINITY_DN58715_c0_g3	GO:0016020	membrane	-7.00058	-13.5899	-10.2953
TRINITY_DN68654_c0_g2	GO:0016020	membrane	-7.37005	-9.07862	-8.22433
TRINITY_DN62929_c0_g1	GO:0016020	membrane	-7.91451	-9.52889	-8.7217
TRINITY_DN37946_c0_g1	GO:0016020	membrane	-8.04763	-14.6874	-11.3675
TRINITY_DN69176_c0_g1	GO:0016020	membrane	-8.08993	-9.7749	-8.93241
TRINITY_DN10289_c0_g1	GO:0016020	membrane	-8.20612	-9.80603	-9.00608
TRINITY_DN65940_c1_g2	GO:0016020	membrane	-8.31375	-14.9497	-11.6317
TRINITY_DN40875_c0_g1	GO:0016020	membrane	-8.43969	-15.1139	-11.7768
TRINITY_DN45553_c0_g1	GO:0016020	membrane	-8.5361	-15.2036	-11.8699
TRINITY_DN49345_c0_g1	GO:0016020	membrane	-10.1612	-10.1022	-10.1317
TRINITY_DN60887_c0_g1	GO:0016020	membrane	-10.6099	-11.5111	-11.0605
TRINITY_DN64472_c0_g1	GO:0016020	membrane	-10.7947	-10.8318	-10.8132
TRINITY_DN70108_c6_g1	GO:0016020	membrane	-11.2665	-11.2254	-11.2459
TRINITY_DN71463_c0_g1	GO:0016020	membrane	5.37846	12.8381	9.1083
TRINITY_DN71213_c0_g1	GO:0016020	membrane	0.220175	0.453467	0.336821
TRINITY_DN62866_c0_g1	GO:0016020	membrane	0.535364	0.766362	0.650863
TRINITY_DN66487_c0_g1	GO:0016020	membrane	0.551545	0.788569	0.670057
TRINITY_DN70273_c0_g4	GO:0016020	membrane	0.336018	0.569109	0.452564
TRINITY_DN52060_c0_g2	GO:0016020	membrane	0.282079	0.505253	0.393666
TRINITY_DN70695_c0_g1	GO:0016020	membrane	0.687801	0.903206	0.795504
TRINITY_DN64926_c0_g1	GO:0016020	membrane	0.0883501	0.31406	0.201205
TRINITY_DN58377_c0_g1	GO:0016020	membrane	0.29646	0.525284	0.410872
TRINITY_DN57606_c0_g1	GO:0016020	membrane	1.40067	1.7007	1.55069
TRINITY_DN69372_c0_g7	GO:0016020	membrane	0.479925	0.712863	0.596394
TRINITY_DN61486_c0_g1	GO:0016020	membrane	0.74614	0.975928	0.861034
TRINITY_DN71500_c3_g1	GO:0016020	membrane	0.301234	0.542497	0.421866
TRINITY_DN67285_c3_g1	GO:0016020	membrane	0.531055	0.761231	0.646143
TRINITY_DN54388_c0_g2	GO:0016020	membrane	1.1308	1.32698	1.22889
TRINITY_DN67285_c1_g2	GO:0016020	membrane	0.287448	0.51778	0.402614
TRINITY_DN66094_c0_g2	GO:0016020	membrane	0.135587	0.36469	0.250138
TRINITY_DN48316_c0_g1	GO:0016020	membrane	1.17428	1.45724	1.31576
TRINITY_DN72157_c1_g3	GO:0016020	membrane	0.59884	0.852942	0.725891
TRINITY_DN72164_c4_g4	GO:0016020	membrane	0.957334	1.15248	1.05491
TRINITY_DN48098_c0_g2	GO:0016020	membrane	1.61922	1.98846	1.80384
TRINITY_DN66226_c1_g1	GO:0016020	membrane	0.344918	0.574387	0.459653
TRINITY_DN67356_c4_g4	GO:0016020	membrane	0.29683	0.522089	0.409459
TRINITY_DN56602_c0_g1	GO:0016020	membrane	0.758551	1.00136	0.879957

## Sheet: Supplementary Table S5
Supplementary Table S5. Enriched Biological Process GO categories among differentially expressed genes in Juglans nigra (black walnut) roots versus leaves (adjust p < 0.05).
ID	Description	GeneRatio	BgRatio	pvalue	p.adjust	qvalue	geneID	Count
GO:0006979	response to oxidative stress	75/2937	103/5962	8.0139e-07	8.73515e-05	7.84518e-05	TRINITY_DN66418_c1_g3/TRINITY_DN62703_c0_g3/TRINITY_DN40172_c0_g1/TRINITY_DN41626_c0_g1/TRINITY_DN60229_c2_g1/TRINITY_DN60497_c0_g1/TRINITY_DN68646_c3_g3/TRINITY_DN54832_c0_g1/TRINITY_DN58534_c1_g1/TRINITY_DN40046_c0_g2/TRINITY_DN58860_c0_g1/TRINITY_DN56429_c0_g1/TRINITY_DN51551_c0_g1/TRINITY_DN63803_c0_g1/TRINITY_DN55744_c0_g1/TRINITY_DN69346_c0_g1/TRINITY_DN53161_c0_g1/TRINITY_DN54725_c0_g2/TRI…	75
GO:0006952	defense response	42/2937	54/5962	1.52058e-05	0.000828717	0.000744284	TRINITY_DN57455_c0_g1/TRINITY_DN69099_c2_g2/TRINITY_DN68850_c0_g3/TRINITY_DN30584_c0_g1/TRINITY_DN70534_c0_g2/TRINITY_DN41989_c0_g1/TRINITY_DN69099_c1_g2/TRINITY_DN69398_c2_g4/TRINITY_DN68850_c0_g7/TRINITY_DN52250_c0_g1/TRINITY_DN67636_c0_g1/TRINITY_DN57710_c1_g3/TRINITY_DN55841_c0_g1/TRINITY_DN54531_c0_g1/TRINITY_DN69099_c0_g1/TRINITY_DN1724_c0_g1/TRINITY_DN16061_c0_g1/TRINITY_DN57710_c0_g1/TRIN…	42
GO:0015979	photosynthesis	26/2937	32/5962	0.000190334	0.00691545	0.00621089	TRINITY_DN69666_c0_g1/TRINITY_DN68943_c1_g1/TRINITY_DN59112_c0_g1/TRINITY_DN69394_c2_g1/TRINITY_DN67339_c1_g1/TRINITY_DN56530_c0_g1/TRINITY_DN57306_c0_g1/TRINITY_DN56796_c0_g1/TRINITY_DN51152_c0_g1/TRINITY_DN67437_c1_g5/TRINITY_DN55973_c0_g1/TRINITY_DN61831_c0_g1/TRINITY_DN67465_c3_g1/TRINITY_DN29936_c0_g1/TRINITY_DN63090_c0_g2/TRINITY_DN52433_c0_g1/TRINITY_DN59897_c0_g1/TRINITY_DN71499_c0_g1/TRI…	26
GO:0006355	regulation of transcription, DNA-templated	224/2937	393/5962	0.00089013	0.0242561	0.0217848	TRINITY_DN67948_c0_g1/TRINITY_DN58943_c0_g1/TRINITY_DN64578_c0_g2/TRINITY_DN62932_c1_g1/TRINITY_DN57407_c0_g1/TRINITY_DN66593_c0_g2/TRINITY_DN53235_c0_g1/TRINITY_DN62932_c0_g1/TRINITY_DN62347_c0_g1/TRINITY_DN49816_c0_g2/TRINITY_DN70669_c1_g1/TRINITY_DN51796_c0_g1/TRINITY_DN13837_c0_g1/TRINITY_DN56032_c0_g1/TRINITY_DN64578_c0_g1/TRINITY_DN60255_c0_g1/TRINITY_DN58147_c0_g1/TRINITY_DN59932_c0_g1/TRI…	224

## Sheet: Supplementary Table S6
Supplementary Table S6. Log2 fold-difference for genes involved in the four enriched Biological Process GO categories among differentially expressed genes in Juglans nigra (black walnut) roots versus leaves (adjusted p < 0.05). Note that log2FD value 'inf' denotes the genes that are not differentially expressed by specific method.
geneID	ID	Biological process category	DESeq2_log2FD	EBSeq_realLog2FD	Average_log2FD
TRINITY_DN66418_c1_g3	GO:0006979	response to oxidative stress	10.5608	12.3282	11.4445
TRINITY_DN62703_c0_g3	GO:0006979	response to oxidative stress	10.2465	11.3037	10.7751
TRINITY_DN40172_c0_g1	GO:0006979	response to oxidative stress	9.54709	11.2203	10.3837
TRINITY_DN41626_c0_g1	GO:0006979	response to oxidative stress	8.97276	9.70099	9.33688
TRINITY_DN60229_c2_g1	GO:0006979	response to oxidative stress	8.54121	9.03151	8.78636
TRINITY_DN60497_c0_g1	GO:0006979	response to oxidative stress	8.47606	8.72648	8.60127
TRINITY_DN68646_c3_g3	GO:0006979	response to oxidative stress	8.37613	8.77858	8.57735
TRINITY_DN54832_c0_g1	GO:0006979	response to oxidative stress	8.22928	8.82399	8.52663
TRINITY_DN58534_c1_g1	GO:0006979	response to oxidative stress	7.34387	14.6384	10.9911
TRINITY_DN40046_c0_g2	GO:0006979	response to oxidative stress	6.76865	14.022	10.3953
TRINITY_DN58860_c0_g1	GO:0006979	response to oxidative stress	6.54531	13.8113	10.1783
TRINITY_DN56429_c0_g1	GO:0006979	response to oxidative stress	6.51066	13.7752	10.1429
TRINITY_DN51551_c0_g1	GO:0006979	response to oxidative stress	6.26203	6.74302	6.50252
TRINITY_DN63803_c0_g1	GO:0006979	response to oxidative stress	6.22484	7.73304	6.97894
TRINITY_DN55744_c0_g1	GO:0006979	response to oxidative stress	6.07229	13.3775	9.72492
TRINITY_DN69346_c0_g1	GO:0006979	response to oxidative stress	6.01929	7.35919	6.68924
TRINITY_DN53161_c0_g1	GO:0006979	response to oxidative stress	5.09956	6.66194	5.88075
TRINITY_DN54725_c0_g2	GO:0006979	response to oxidative stress	4.85519	5.13241	4.9938
TRINITY_DN63221_c0_g1	GO:0006979	response to oxidative stress	4.82885	5.09296	4.9609
TRINITY_DN72012_c0_g1	GO:0006979	response to oxidative stress	4.81306	6.02411	5.41859
TRINITY_DN68646_c6_g1	GO:0006979	response to oxidative stress	4.62965	4.90258	4.76612
TRINITY_DN62703_c0_g2	GO:0006979	response to oxidative stress	4.59376	4.90428	4.74902
TRINITY_DN70891_c0_g3	GO:0006979	response to oxidative stress	4.38859	4.6186	4.50359
TRINITY_DN59188_c0_g1	GO:0006979	response to oxidative stress	4.30168	11.5737	7.93769
TRINITY_DN68162_c0_g1	GO:0006979	response to oxidative stress	4.28549	4.52191	4.4037
TRINITY_DN51835_c0_g1	GO:0006979	response to oxidative stress	4.28055	4.52268	4.40162
TRINITY_DN59705_c0_g1	GO:0006979	response to oxidative stress	4.15128	4.43215	4.29171
TRINITY_DN61910_c0_g2	GO:0006979	response to oxidative stress	4.03894	11.2599	7.64941
TRINITY_DN68646_c3_g2	GO:0006979	response to oxidative stress	3.53632	10.7434	7.13987
TRINITY_DN27504_c0_g1	GO:0006979	response to oxidative stress	3.47881	inf	3.47881
TRINITY_DN43113_c0_g1	GO:0006979	response to oxidative stress	3.37636	4.35483	3.8656
TRINITY_DN57371_c0_g1	GO:0006979	response to oxidative stress	3.36762	10.6125	6.99004
TRINITY_DN37819_c0_g1	GO:0006979	response to oxidative stress	3.22695	inf	3.22695
TRINITY_DN56943_c1_g1	GO:0006979	response to oxidative stress	3.19592	3.47698	3.33645
TRINITY_DN69346_c0_g2	GO:0006979	response to oxidative stress	3.1871	10.3801	6.78358
TRINITY_DN52087_c0_g1	GO:0006979	response to oxidative stress	2.92455	3.20322	3.06389
TRINITY_DN56943_c1_g2	GO:0006979	response to oxidative stress	2.88287	3.19682	3.03985
TRINITY_DN51255_c0_g1	GO:0006979	response to oxidative stress	2.76357	inf	2.76357
TRINITY_DN26720_c0_g1	GO:0006979	response to oxidative stress	2.58727	2.8428	2.71503
TRINITY_DN46851_c0_g1	GO:0006979	response to oxidative stress	2.49121	2.76378	2.62749
TRINITY_DN57812_c0_g1	GO:0006979	response to oxidative stress	2.45029	2.66892	2.55961
TRINITY_DN70786_c1_g7	GO:0006979	response to oxidative stress	1.99958	2.23441	2.117
TRINITY_DN68181_c4_g1	GO:0006979	response to oxidative stress	1.92025	2.24199	2.08112
TRINITY_DN57770_c0_g1	GO:0006979	response to oxidative stress	1.89551	2.11539	2.00545
TRINITY_DN68000_c1_g1	GO:0006979	response to oxidative stress	1.89055	2.14445	2.0175
TRINITY_DN62446_c0_g3	GO:0006979	response to oxidative stress	1.8749	2.11602	1.99546
TRINITY_DN54725_c0_g3	GO:0006979	response to oxidative stress	1.84732	2.06832	1.95782
TRINITY_DN68646_c2_g1	GO:0006979	response to oxidative stress	1.69482	1.94363	1.81922
TRINITY_DN69769_c0_g2	GO:0006979	response to oxidative stress	1.68346	1.96383	1.82365
TRINITY_DN58184_c1_g1	GO:0006979	response to oxidative stress	1.42312	1.63689	1.53
TRINITY_DN72101_c0_g1	GO:0006979	response to oxidative stress	1.37408	1.58243	1.47825
TRINITY_DN55005_c0_g1	GO:0006979	response to oxidative stress	1.16494	1.39394	1.27944
TRINITY_DN69875_c0_g1	GO:0006979	response to oxidative stress	1.01977	1.24827	1.13402
TRINITY_DN66023_c1_g2	GO:0006979	response to oxidative stress	-0.793515	-0.571039	-0.682277
TRINITY_DN27538_c0_g1	GO:0006979	response to oxidative stress	-0.973651	-0.74698	-0.860315
TRINITY_DN34804_c0_g1	GO:0006979	response to oxidative stress	-1.06315	-0.853705	-0.958428
TRINITY_DN66827_c0_g1	GO:0006979	response to oxidative stress	-1.07223	-0.851779	-0.962004
TRINITY_DN55008_c0_g1	GO:0006979	response to oxidative stress	-1.46932	-1.25618	-1.36275
TRINITY_DN72223_c2_g3	GO:0006979	response to oxidative stress	-1.85961	-1.64398	-1.7518
TRINITY_DN70669_c2_g4	GO:0006979	response to oxidative stress	-1.93202	-1.73181	-1.83192
TRINITY_DN72223_c2_g6	GO:0006979	response to oxidative stress	-2.1004	-1.88022	-1.99031
TRINITY_DN51054_c0_g1	GO:0006979	response to oxidative stress	-2.31986	-2.14055	-2.2302
TRINITY_DN34804_c0_g3	GO:0006979	response to oxidative stress	-2.79916	inf	-2.79916
TRINITY_DN34804_c0_g2	GO:0006979	response to oxidative stress	-2.8845	-2.97151	-2.92801
TRINITY_DN56844_c0_g1	GO:0006979	response to oxidative stress	-3.45856	-3.28934	-3.37395
TRINITY_DN70669_c2_g3	GO:0006979	response to oxidative stress	-4.07358	-5.06508	-4.56933
TRINITY_DN57012_c0_g1	GO:0006979	response to oxidative stress	-4.12752	-3.91595	-4.02174
TRINITY_DN51222_c0_g1	GO:0006979	response to oxidative stress	-4.15504	-4.30623	-4.23063
TRINITY_DN52142_c0_g1	GO:0006979	response to oxidative stress	-4.43621	-4.24178	-4.33899
TRINITY_DN64957_c2_g1	GO:0006979	response to oxidative stress	-4.62443	-4.42381	-4.52412
TRINITY_DN61695_c0_g1	GO:0006979	response to oxidative stress	-5.32711	-5.18686	-5.25698
TRINITY_DN67450_c0_g2	GO:0006979	response to oxidative stress	-5.95525	-5.75942	-5.85734
TRINITY_DN55821_c0_g1	GO:0006979	response to oxidative stress	-6.83722	-13.5307	-10.184
TRINITY_DN44481_c0_g1	GO:0006979	response to oxidative stress	-8.90432	-10.5141	-9.70921
TRINITY_DN49869_c0_g2	GO:0006979	response to oxidative stress	-10.2821	-10.7571	-10.5196
TRINITY_DN57455_c0_g1	GO:0006952	defense response	11.5351	11.8089	11.672
TRINITY_DN69099_c2_g2	GO:0006952	defense response	11.524	11.8481	11.6861
TRINITY_DN68850_c0_g3	GO:0006952	defense response	10.9486	11.7277	11.3381
TRINITY_DN30584_c0_g1	GO:0006952	defense response	9.66151	12.1042	10.8829
TRINITY_DN70534_c0_g2	GO:0006952	defense response	8.1376	8.34589	8.24174
TRINITY_DN41989_c0_g1	GO:0006952	defense response	8.11669	15.4464	11.7815
TRINITY_DN69099_c1_g2	GO:0006952	defense response	7.35063	7.65574	7.50318
TRINITY_DN69398_c2_g4	GO:0006952	defense response	6.59645	13.8556	10.226
TRINITY_DN68850_c0_g7	GO:0006952	defense response	6.47357	7.03357	6.75357
TRINITY_DN52250_c0_g1	GO:0006952	defense response	6.44794	6.69547	6.5717
TRINITY_DN67636_c0_g1	GO:0006952	defense response	6.25057	8.51675	7.38366
TRINITY_DN57710_c1_g3	GO:0006952	defense response	6.02439	13.2906	9.65749
TRINITY_DN55841_c0_g1	GO:0006952	defense response	5.7445	6.48693	6.11571
TRINITY_DN54531_c0_g1	GO:0006952	defense response	5.47556	5.90382	5.68969
TRINITY_DN69099_c0_g1	GO:0006952	defense response	5.47515	5.73129	5.60322
TRINITY_DN1724_c0_g1	GO:0006952	defense response	4.77804	11.994	8.386
TRINITY_DN16061_c0_g1	GO:0006952	defense response	4.48321	4.81094	4.64708
TRINITY_DN57710_c0_g1	GO:0006952	defense response	4.31597	4.61368	4.46482
TRINITY_DN45154_c0_g1	GO:0006952	defense response	4.02671	6.27938	5.15305
TRINITY_DN65435_c1_g1	GO:0006952	defense response	3.15024	3.37766	3.26395
TRINITY_DN70534_c0_g4	GO:0006952	defense response	2.3046	2.58198	2.44329
TRINITY_DN47917_c0_g1	GO:0006952	defense response	2.20568	2.54517	2.37543
TRINITY_DN69398_c2_g1	GO:0006952	defense response	2.1342	2.38838	2.26129
TRINITY_DN70456_c1_g2	GO:0006952	defense response	1.90011	2.14176	2.02093
TRINITY_DN60938_c0_g1	GO:0006952	defense response	1.85564	2.17828	2.01696
TRINITY_DN69011_c2_g1	GO:0006952	defense response	1.73602	2.00244	1.86923
TRINITY_DN70456_c1_g3	GO:0006952	defense response	1.43038	1.74211	1.58624
TRINITY_DN71197_c2_g2	GO:0006952	defense response	1.24288	1.49091	1.36689
TRINITY_DN69398_c2_g3	GO:0006952	defense response	0.801073	1.02055	0.910811
TRINITY_DN68909_c1_g3	GO:0006952	defense response	0.648092	0.874257	0.761174
TRINITY_DN69398_c2_g6	GO:0006952	defense response	-1.17338	-0.955251	-1.06431
TRINITY_DN70456_c1_g1	GO:0006952	defense response	-1.20016	-0.970718	-1.08544
TRINITY_DN66215_c1_g3	GO:0006952	defense response	-1.52159	-1.29793	-1.40976
TRINITY_DN17805_c0_g1	GO:0006952	defense response	-3.43017	inf	-3.43017
TRINITY_DN17805_c0_g2	GO:0006952	defense response	-3.99468	inf	-3.99468
TRINITY_DN53150_c0_g1	GO:0006952	defense response	-4.86394	-4.68966	-4.7768
TRINITY_DN53246_c0_g1	GO:0006952	defense response	-6.08796	-6.048	-6.06798
TRINITY_DN67456_c0_g1	GO:0006952	defense response	-9.12573	-9.03706	-9.08139
TRINITY_DN15975_c0_g1	GO:0006952	defense response	-9.42823	-9.45399	-9.44111
TRINITY_DN57552_c0_g1	GO:0006952	defense response	-11.0172	-11.1519	-11.0846
TRINITY_DN48473_c0_g1	GO:0006952	defense response	-2.04656	-2.03543	-2.04099
TRINITY_DN65821_c2_g2	GO:0006952	defense response	0.423387	0.660692	0.542039
TRINITY_DN69666_c0_g1	GO:0015979	photosynthesis	-2.43656	-2.21149	-2.32402
TRINITY_DN68943_c1_g1	GO:0015979	photosynthesis	-2.79167	-2.56803	-2.67985
TRINITY_DN59112_c0_g1	GO:0015979	photosynthesis	-3.12941	inf	-3.12941
TRINITY_DN69394_c2_g1	GO:0015979	photosynthesis	-3.3137	-3.11267	-3.21319
TRINITY_DN67339_c1_g1	GO:0015979	photosynthesis	-4.00916	-3.80145	-3.90531
TRINITY_DN56530_c0_g1	GO:0015979	photosynthesis	-4.48651	-4.29759	-4.39205
TRINITY_DN57306_c0_g1	GO:0015979	photosynthesis	-4.76028	-11.3018	-8.03102
TRINITY_DN56796_c0_g1	GO:0015979	photosynthesis	-4.896	-4.68732	-4.79166
TRINITY_DN51152_c0_g1	GO:0015979	photosynthesis	-6.60758	-6.47201	-6.5398
TRINITY_DN67437_c1_g5	GO:0015979	photosynthesis	-6.72164	-6.57457	-6.6481
TRINITY_DN55973_c0_g1	GO:0015979	photosynthesis	-6.96115	-6.78524	-6.87319
TRINITY_DN61831_c0_g1	GO:0015979	photosynthesis	-7.17557	-7.04306	-7.10931
TRINITY_DN67465_c3_g1	GO:0015979	photosynthesis	-7.1865	-7.00825	-7.09738
TRINITY_DN29936_c0_g1	GO:0015979	photosynthesis	-7.2939	-7.09183	-7.19287
TRINITY_DN63090_c0_g2	GO:0015979	photosynthesis	-7.63329	-7.87685	-7.75507
TRINITY_DN52433_c0_g1	GO:0015979	photosynthesis	-7.67092	-7.8297	-7.75031
TRINITY_DN59897_c0_g1	GO:0015979	photosynthesis	-8.00593	-7.82755	-7.91674
TRINITY_DN71499_c0_g1	GO:0015979	photosynthesis	-8.01646	-7.89355	-7.955
TRINITY_DN63090_c0_g3	GO:0015979	photosynthesis	-8.1961	-8.00178	-8.09894
TRINITY_DN43653_c0_g1	GO:0015979	photosynthesis	-9.05907	-9.83142	-9.44524
TRINITY_DN63090_c0_g4	GO:0015979	photosynthesis	-9.07695	-9.1021	-9.08952
TRINITY_DN63090_c0_g1	GO:0015979	photosynthesis	-9.5295	-9.3417	-9.4356
TRINITY_DN59181_c0_g1	GO:0015979	photosynthesis	-10.0043	-10.3482	-10.1763
TRINITY_DN59112_c0_g2	GO:0015979	photosynthesis	-10.7941	-11.9242	-11.3592
TRINITY_DN54627_c0_g2	GO:0015979	photosynthesis	-10.9242	-11.1472	-11.0357
TRINITY_DN123059_c0_g1	GO:0015979	photosynthesis	-10.9601	-10.8122	-10.8862
TRINITY_DN67948_c0_g1	GO:0006355	regulation of transcription, DNA-templated	10.7457	13.1682	11.9569
TRINITY_DN58943_c0_g1	GO:0006355	regulation of transcription, DNA-templated	9.02387	16.36	12.6919
TRINITY_DN64578_c0_g2	GO:0006355	regulation of transcription, DNA-templated	7.86546	8.83347	8.34946
TRINITY_DN62932_c1_g1	GO:0006355	regulation of transcription, DNA-templated	7.82564	15.1053	11.4655
TRINITY_DN57407_c0_g1	GO:0006355	regulation of transcription, DNA-templated	7.67514	14.9509	11.313
TRINITY_DN66593_c0_g2	GO:0006355	regulation of transcription, DNA-templated	7.33752	7.67534	7.50643
TRINITY_DN53235_c0_g1	GO:0006355	regulation of transcription, DNA-templated	6.97989	7.37273	7.17631
TRINITY_DN62932_c0_g1	GO:0006355	regulation of transcription, DNA-templated	6.95365	14.2665	10.6101
TRINITY_DN62347_c0_g1	GO:0006355	regulation of transcription, DNA-templated	6.50781	7.5289	7.01836
TRINITY_DN49816_c0_g2	GO:0006355	regulation of transcription, DNA-templated	6.38919	6.73875	6.56397
TRINITY_DN70669_c1_g1	GO:0006355	regulation of transcription, DNA-templated	6.11316	13.4041	9.75865
TRINITY_DN51796_c0_g1	GO:0006355	regulation of transcription, DNA-templated	6.07331	6.41365	6.24348
TRINITY_DN13837_c0_g1	GO:0006355	regulation of transcription, DNA-templated	6.04316	13.3803	9.71171
TRINITY_DN56032_c0_g1	GO:0006355	regulation of transcription, DNA-templated	5.84077	6.18406	6.01242
TRINITY_DN64578_c0_g1	GO:0006355	regulation of transcription, DNA-templated	5.81599	13.0316	9.42378
TRINITY_DN60255_c0_g1	GO:0006355	regulation of transcription, DNA-templated	5.73044	13.0707	9.40057
TRINITY_DN58147_c0_g1	GO:0006355	regulation of transcription, DNA-templated	5.69804	6.06971	5.88387
TRINITY_DN59932_c0_g1	GO:0006355	regulation of transcription, DNA-templated	5.6638	7.98262	6.82321
TRINITY_DN60349_c0_g1	GO:0006355	regulation of transcription, DNA-templated	5.24052	5.47953	5.36002
TRINITY_DN98924_c0_g1	GO:0006355	regulation of transcription, DNA-templated	5.20186	12.4148	8.80834
TRINITY_DN62347_c0_g5	GO:0006355	regulation of transcription, DNA-templated	5.09081	5.39031	5.24056
TRINITY_DN53608_c0_g1	GO:0006355	regulation of transcription, DNA-templated	5.07954	5.43472	5.25713
TRINITY_DN57798_c0_g1	GO:0006355	regulation of transcription, DNA-templated	4.76973	5.21948	4.99461
TRINITY_DN71902_c0_g1	GO:0006355	regulation of transcription, DNA-templated	4.7049	5.01738	4.86114
TRINITY_DN54226_c0_g1	GO:0006355	regulation of transcription, DNA-templated	4.53193	11.738	8.13498
TRINITY_DN69668_c0_g3	GO:0006355	regulation of transcription, DNA-templated	4.49829	5.76151	5.1299
TRINITY_DN53342_c0_g1	GO:0006355	regulation of transcription, DNA-templated	4.47897	11.6824	8.0807
TRINITY_DN65726_c1_g2	GO:0006355	regulation of transcription, DNA-templated	4.30155	4.56543	4.43349
TRINITY_DN54997_c0_g1	GO:0006355	regulation of transcription, DNA-templated	4.23634	4.66818	4.45226
TRINITY_DN52903_c0_g1	GO:0006355	regulation of transcription, DNA-templated	4.1535	4.95793	4.55572
TRINITY_DN60003_c0_g1	GO:0006355	regulation of transcription, DNA-templated	4.05725	4.25051	4.15388
TRINITY_DN74379_c0_g1	GO:0006355	regulation of transcription, DNA-templated	3.86843	4.14668	4.00756
TRINITY_DN46924_c0_g1	GO:0006355	regulation of transcription, DNA-templated	3.8433	4.09999	3.97164
TRINITY_DN52836_c0_g1	GO:0006355	regulation of transcription, DNA-templated	3.77747	4.1298	3.95363
TRINITY_DN43314_c0_g1	GO:0006355	regulation of transcription, DNA-templated	3.75854	4.05539	3.90697
TRINITY_DN72025_c1_g1	GO:0006355	regulation of transcription, DNA-templated	3.75127	3.98813	3.8697
TRINITY_DN37732_c0_g1	GO:0006355	regulation of transcription, DNA-templated	3.6342	inf	3.6342
TRINITY_DN44218_c0_g2	GO:0006355	regulation of transcription, DNA-templated	3.6029	10.8406	7.22175
TRINITY_DN62347_c0_g2	GO:0006355	regulation of transcription, DNA-templated	3.5998	3.85924	3.72952
TRINITY_DN55940_c0_g1	GO:0006355	regulation of transcription, DNA-templated	3.55848	3.7619	3.66019
TRINITY_DN48179_c0_g1	GO:0006355	regulation of transcription, DNA-templated	3.54865	3.99062	3.76964
TRINITY_DN102093_c0_g1	GO:0006355	regulation of transcription, DNA-templated	3.35594	10.5501	6.95299
TRINITY_DN71945_c1_g1	GO:0006355	regulation of transcription, DNA-templated	3.34133	3.58289	3.46211
TRINITY_DN54451_c0_g1	GO:0006355	regulation of transcription, DNA-templated	3.32321	3.57216	3.44768
TRINITY_DN13837_c0_g2	GO:0006355	regulation of transcription, DNA-templated	3.28589	10.4882	6.88702
TRINITY_DN69668_c0_g2	GO:0006355	regulation of transcription, DNA-templated	3.24821	3.49875	3.37348
TRINITY_DN26564_c0_g1	GO:0006355	regulation of transcription, DNA-templated	3.22032	3.48072	3.35052
TRINITY_DN66228_c0_g3	GO:0006355	regulation of transcription, DNA-templated	3.15383	3.48775	3.32079
TRINITY_DN70538_c2_g4	GO:0006355	regulation of transcription, DNA-templated	3.15077	3.41295	3.28186
TRINITY_DN66024_c2_g2	GO:0006355	regulation of transcription, DNA-templated	3.14865	3.40563	3.27714
TRINITY_DN62932_c1_g2	GO:0006355	regulation of transcription, DNA-templated	3.0961	10.2789	6.68747
TRINITY_DN50268_c0_g1	GO:0006355	regulation of transcription, DNA-templated	3.09554	3.35179	3.22366
TRINITY_DN66652_c0_g2	GO:0006355	regulation of transcription, DNA-templated	3.08806	3.33414	3.2111
TRINITY_DN72126_c0_g1	GO:0006355	regulation of transcription, DNA-templated	3.07954	3.33625	3.2079
TRINITY_DN50068_c0_g1	GO:0006355	regulation of transcription, DNA-templated	3.05217	3.39825	3.22521
TRINITY_DN21294_c0_g1	GO:0006355	regulation of transcription, DNA-templated	3.04739	inf	3.04739
TRINITY_DN65726_c1_g1	GO:0006355	regulation of transcription, DNA-templated	3.0048	3.25432	3.12956
TRINITY_DN46157_c0_g1	GO:0006355	regulation of transcription, DNA-templated	2.99842	inf	2.99842
TRINITY_DN60200_c0_g1	GO:0006355	regulation of transcription, DNA-templated	2.89659	3.16218	3.02938
TRINITY_DN47020_c0_g1	GO:0006355	regulation of transcription, DNA-templated	2.7549	3.16069	2.95779
TRINITY_DN50839_c0_g1	GO:0006355	regulation of transcription, DNA-templated	2.71388	3.01385	2.86387
TRINITY_DN39590_c0_g1	GO:0006355	regulation of transcription, DNA-templated	2.69004	2.92354	2.80679
TRINITY_DN57407_c0_g2	GO:0006355	regulation of transcription, DNA-templated	2.64545	2.865	2.75523
TRINITY_DN63282_c0_g1	GO:0006355	regulation of transcription, DNA-templated	2.59303	2.89491	2.74397
TRINITY_DN43453_c0_g1	GO:0006355	regulation of transcription, DNA-templated	2.55425	2.82481	2.68953
TRINITY_DN37737_c0_g2	GO:0006355	regulation of transcription, DNA-templated	2.48808	3.18505	2.83656
TRINITY_DN52819_c0_g1	GO:0006355	regulation of transcription, DNA-templated	2.37797	2.66204	2.52
TRINITY_DN64918_c0_g2	GO:0006355	regulation of transcription, DNA-templated	2.32506	2.5602	2.44263
TRINITY_DN57261_c1_g2	GO:0006355	regulation of transcription, DNA-templated	2.29802	2.51631	2.40716
TRINITY_DN66509_c1_g2	GO:0006355	regulation of transcription, DNA-templated	2.28272	2.53751	2.41011
TRINITY_DN56777_c0_g2	GO:0006355	regulation of transcription, DNA-templated	2.26051	2.51195	2.38623
TRINITY_DN69742_c2_g1	GO:0006355	regulation of transcription, DNA-templated	2.24815	2.5049	2.37652
TRINITY_DN70348_c1_g1	GO:0006355	regulation of transcription, DNA-templated	2.22332	2.47288	2.3481
TRINITY_DN57576_c0_g1	GO:0006355	regulation of transcription, DNA-templated	2.20847	2.51621	2.36234
TRINITY_DN68414_c1_g5	GO:0006355	regulation of transcription, DNA-templated	2.16376	2.3947	2.27923
TRINITY_DN58688_c0_g1	GO:0006355	regulation of transcription, DNA-templated	2.13712	2.36734	2.25223
TRINITY_DN53235_c0_g2	GO:0006355	regulation of transcription, DNA-templated	2.06415	2.364	2.21407
TRINITY_DN66551_c0_g1	GO:0006355	regulation of transcription, DNA-templated	2.04158	2.33294	2.18726
TRINITY_DN53574_c0_g1	GO:0006355	regulation of transcription, DNA-templated	2.01431	2.23408	2.12419
TRINITY_DN55026_c0_g1	GO:0006355	regulation of transcription, DNA-templated	1.9478	2.2055	2.07665
TRINITY_DN57261_c1_g1	GO:0006355	regulation of transcription, DNA-templated	1.94695	2.22345	2.0852
TRINITY_DN67199_c5_g2	GO:0006355	regulation of transcription, DNA-templated	1.94616	2.20265	2.0744
TRINITY_DN67447_c2_g2	GO:0006355	regulation of transcription, DNA-templated	1.94567	2.23262	2.08914
TRINITY_DN62141_c0_g1	GO:0006355	regulation of transcription, DNA-templated	1.91144	2.14731	2.02937
TRINITY_DN69993_c1_g2	GO:0006355	regulation of transcription, DNA-templated	1.90406	2.17413	2.03909
TRINITY_DN59417_c1_g1	GO:0006355	regulation of transcription, DNA-templated	1.89168	2.1371	2.01439
TRINITY_DN56180_c0_g1	GO:0006355	regulation of transcription, DNA-templated	1.86539	2.10038	1.98288
TRINITY_DN48049_c0_g1	GO:0006355	regulation of transcription, DNA-templated	1.85758	2.20879	2.03319
TRINITY_DN48583_c0_g1	GO:0006355	regulation of transcription, DNA-templated	1.78129	2.04384	1.91257
TRINITY_DN66228_c0_g7	GO:0006355	regulation of transcription, DNA-templated	1.76239	2.0718	1.91709
TRINITY_DN57261_c0_g1	GO:0006355	regulation of transcription, DNA-templated	1.76131	2.02758	1.89445
TRINITY_DN72138_c5_g2	GO:0006355	regulation of transcription, DNA-templated	1.68901	1.93938	1.81419
TRINITY_DN69477_c0_g1	GO:0006355	regulation of transcription, DNA-templated	1.66402	1.95048	1.80725
TRINITY_DN54839_c0_g1	GO:0006355	regulation of transcription, DNA-templated	1.64415	1.90836	1.77625
TRINITY_DN71307_c1_g2	GO:0006355	regulation of transcription, DNA-templated	1.5366	1.781	1.6588
TRINITY_DN67199_c6_g3	GO:0006355	regulation of transcription, DNA-templated	1.4656	1.7139	1.58975
TRINITY_DN60821_c1_g1	GO:0006355	regulation of transcription, DNA-templated	1.46522	1.73586	1.60054
TRINITY_DN62716_c0_g1	GO:0006355	regulation of transcription, DNA-templated	1.43687	1.70571	1.57129
TRINITY_DN51735_c0_g2	GO:0006355	regulation of transcription, DNA-templated	1.4174	1.69315	1.55527
TRINITY_DN25813_c0_g1	GO:0006355	regulation of transcription, DNA-templated	1.39335	1.63815	1.51575
TRINITY_DN43733_c0_g1	GO:0006355	regulation of transcription, DNA-templated	1.39167	1.63447	1.51307
TRINITY_DN66783_c0_g2	GO:0006355	regulation of transcription, DNA-templated	1.38433	1.61141	1.49787
TRINITY_DN39134_c0_g1	GO:0006355	regulation of transcription, DNA-templated	1.33552	1.58462	1.46007
TRINITY_DN58778_c0_g1	GO:0006355	regulation of transcription, DNA-templated	1.30766	1.53749	1.42258
TRINITY_DN70330_c1_g6	GO:0006355	regulation of transcription, DNA-templated	1.20972	1.4505	1.33011
TRINITY_DN68067_c1_g1	GO:0006355	regulation of transcription, DNA-templated	1.17812	1.45331	1.31571
TRINITY_DN66139_c1_g2	GO:0006355	regulation of transcription, DNA-templated	1.1716	1.39553	1.28356
TRINITY_DN7327_c0_g1	GO:0006355	regulation of transcription, DNA-templated	1.1667	1.43108	1.29889
TRINITY_DN68020_c1_g1	GO:0006355	regulation of transcription, DNA-templated	1.14771	1.40367	1.27569
TRINITY_DN57337_c0_g1	GO:0006355	regulation of transcription, DNA-templated	1.10309	1.34863	1.22586
TRINITY_DN66024_c2_g4	GO:0006355	regulation of transcription, DNA-templated	1.09563	1.35131	1.22347
TRINITY_DN68976_c1_g1	GO:0006355	regulation of transcription, DNA-templated	1.07948	1.30293	1.1912
TRINITY_DN40598_c0_g1	GO:0006355	regulation of transcription, DNA-templated	1.07345	1.31169	1.19257
TRINITY_DN52023_c0_g1	GO:0006355	regulation of transcription, DNA-templated	1.04898	1.29624	1.17261
TRINITY_DN64302_c0_g1	GO:0006355	regulation of transcription, DNA-templated	1.0467	1.27842	1.16256
TRINITY_DN53791_c0_g2	GO:0006355	regulation of transcription, DNA-templated	0.98165	1.22712	1.10439
TRINITY_DN67542_c4_g1	GO:0006355	regulation of transcription, DNA-templated	0.927439	1.16211	1.04478
TRINITY_DN62772_c0_g1	GO:0006355	regulation of transcription, DNA-templated	0.911123	1.14365	1.02739
TRINITY_DN56705_c0_g1	GO:0006355	regulation of transcription, DNA-templated	0.875255	1.12124	0.998247
TRINITY_DN67199_c6_g2	GO:0006355	regulation of transcription, DNA-templated	0.871098	1.13476	1.00293
TRINITY_DN59417_c1_g2	GO:0006355	regulation of transcription, DNA-templated	0.846946	1.07525	0.961097
TRINITY_DN68461_c0_g2	GO:0006355	regulation of transcription, DNA-templated	0.843818	1.08764	0.965728
TRINITY_DN64504_c0_g1	GO:0006355	regulation of transcription, DNA-templated	0.648406	0.879981	0.764193
TRINITY_DN65942_c0_g1	GO:0006355	regulation of transcription, DNA-templated	0.646601	0.876744	0.761672
TRINITY_DN71066_c1_g1	GO:0006355	regulation of transcription, DNA-templated	0.626852	0.860609	0.74373
TRINITY_DN68461_c0_g1	GO:0006355	regulation of transcription, DNA-templated	0.579136	0.814243	0.69669
TRINITY_DN63627_c0_g2	GO:0006355	regulation of transcription, DNA-templated	0.5531	0.788122	0.670611
TRINITY_DN70258_c3_g2	GO:0006355	regulation of transcription, DNA-templated	-0.532697	-0.298875	-0.415786
TRINITY_DN71287_c2_g1	GO:0006355	regulation of transcription, DNA-templated	-0.615117	-0.382653	-0.498885
TRINITY_DN67195_c0_g1	GO:0006355	regulation of transcription, DNA-templated	-0.623378	-0.384091	-0.503734
TRINITY_DN56309_c0_g1	GO:0006355	regulation of transcription, DNA-templated	-0.63401	-0.40855	-0.52128
TRINITY_DN67507_c1_g1	GO:0006355	regulation of transcription, DNA-templated	-0.648383	-0.420837	-0.53461
TRINITY_DN61827_c0_g1	GO:0006355	regulation of transcription, DNA-templated	-0.663954	-0.428504	-0.546229
TRINITY_DN7878_c0_g1	GO:0006355	regulation of transcription, DNA-templated	-0.7231	-0.493099	-0.608099
TRINITY_DN67823_c0_g3	GO:0006355	regulation of transcription, DNA-templated	-0.743953	-0.520963	-0.632458
TRINITY_DN53306_c0_g1	GO:0006355	regulation of transcription, DNA-templated	-0.785472	-0.563669	-0.67457
TRINITY_DN64500_c0_g1	GO:0006355	regulation of transcription, DNA-templated	-0.798698	-0.576484	-0.687591
TRINITY_DN67682_c0_g3	GO:0006355	regulation of transcription, DNA-templated	-0.807054	-0.595685	-0.701369
TRINITY_DN58337_c0_g1	GO:0006355	regulation of transcription, DNA-templated	-0.826989	-0.594341	-0.710665
TRINITY_DN67407_c0_g1	GO:0006355	regulation of transcription, DNA-templated	-0.847626	-0.616723	-0.732175
TRINITY_DN41571_c0_g1	GO:0006355	regulation of transcription, DNA-templated	-0.968507	-0.753791	-0.861149
TRINITY_DN57013_c0_g1	GO:0006355	regulation of transcription, DNA-templated	-1.00063	-0.776567	-0.888599
TRINITY_DN49330_c0_g1	GO:0006355	regulation of transcription, DNA-templated	-1.07793	-0.848542	-0.963235
TRINITY_DN70708_c3_g4	GO:0006355	regulation of transcription, DNA-templated	-1.09754	-0.860538	-0.979037
TRINITY_DN56600_c0_g1	GO:0006355	regulation of transcription, DNA-templated	-1.09899	-0.863342	-0.981166
TRINITY_DN56600_c0_g2	GO:0006355	regulation of transcription, DNA-templated	-1.1206	-0.888078	-1.00434
TRINITY_DN67508_c2_g1	GO:0006355	regulation of transcription, DNA-templated	-1.14981	-0.930219	-1.04001
TRINITY_DN71243_c0_g2	GO:0006355	regulation of transcription, DNA-templated	-1.1586	-0.924407	-1.04151
TRINITY_DN54051_c0_g1	GO:0006355	regulation of transcription, DNA-templated	-1.16174	-0.920105	-1.04092
TRINITY_DN65849_c1_g2	GO:0006355	regulation of transcription, DNA-templated	-1.1623	-0.935228	-1.04877
TRINITY_DN64785_c0_g1	GO:0006355	regulation of transcription, DNA-templated	-1.17606	-0.961958	-1.06901
TRINITY_DN63132_c1_g3	GO:0006355	regulation of transcription, DNA-templated	-1.21135	-1.01587	-1.11361
TRINITY_DN57076_c0_g1	GO:0006355	regulation of transcription, DNA-templated	-1.21594	-0.988936	-1.10244
TRINITY_DN70183_c0_g2	GO:0006355	regulation of transcription, DNA-templated	-1.21741	-0.999361	-1.10838
TRINITY_DN56659_c0_g3	GO:0006355	regulation of transcription, DNA-templated	-1.34043	-1.16034	-1.25039
TRINITY_DN60984_c0_g1	GO:0006355	regulation of transcription, DNA-templated	-1.35309	-1.12237	-1.23773
TRINITY_DN20360_c0_g1	GO:0006355	regulation of transcription, DNA-templated	-1.36659	-1.13874	-1.25266
TRINITY_DN66961_c0_g1	GO:0006355	regulation of transcription, DNA-templated	-1.41942	-1.18911	-1.30427
TRINITY_DN55603_c0_g1	GO:0006355	regulation of transcription, DNA-templated	-1.48627	-1.26869	-1.37748
TRINITY_DN44427_c0_g1	GO:0006355	regulation of transcription, DNA-templated	-1.51986	-1.29445	-1.40715
TRINITY_DN48733_c1_g1	GO:0006355	regulation of transcription, DNA-templated	-1.53318	-1.30766	-1.42042
TRINITY_DN66719_c3_g3	GO:0006355	regulation of transcription, DNA-templated	-1.55233	-1.31954	-1.43594
TRINITY_DN52696_c0_g1	GO:0006355	regulation of transcription, DNA-templated	-1.56274	-1.3363	-1.44952
TRINITY_DN66228_c0_g5	GO:0006355	regulation of transcription, DNA-templated	-1.57703	-1.34009	-1.45856
TRINITY_DN57298_c0_g1	GO:0006355	regulation of transcription, DNA-templated	-1.64625	-1.54467	-1.59546
TRINITY_DN65585_c0_g1	GO:0006355	regulation of transcription, DNA-templated	-1.67116	-1.4571	-1.56413
TRINITY_DN67823_c0_g2	GO:0006355	regulation of transcription, DNA-templated	-1.69965	-1.48482	-1.59224
TRINITY_DN62269_c0_g1	GO:0006355	regulation of transcription, DNA-templated	-1.80514	-1.57755	-1.69134
TRINITY_DN4680_c0_g1	GO:0006355	regulation of transcription, DNA-templated	-1.82487	-1.59571	-1.71029
TRINITY_DN66806_c0_g3	GO:0006355	regulation of transcription, DNA-templated	-1.85248	-1.63233	-1.74241
TRINITY_DN69251_c0_g2	GO:0006355	regulation of transcription, DNA-templated	-1.96756	-1.73928	-1.85342
TRINITY_DN54536_c0_g1	GO:0006355	regulation of transcription, DNA-templated	-2.035	-1.82454	-1.92977
TRINITY_DN41375_c0_g1	GO:0006355	regulation of transcription, DNA-templated	-2.19271	-1.99357	-2.09314
TRINITY_DN63791_c0_g1	GO:0006355	regulation of transcription, DNA-templated	-2.30888	-2.08462	-2.19675
TRINITY_DN89768_c0_g1	GO:0006355	regulation of transcription, DNA-templated	-2.41696	inf	-2.41696
TRINITY_DN55754_c0_g1	GO:0006355	regulation of transcription, DNA-templated	-2.47091	-2.25543	-2.36317
TRINITY_DN68614_c0_g1	GO:0006355	regulation of transcription, DNA-templated	-2.5836	-2.38173	-2.48266
TRINITY_DN45172_c0_g3	GO:0006355	regulation of transcription, DNA-templated	-2.66959	inf	-2.66959
TRINITY_DN56312_c0_g1	GO:0006355	regulation of transcription, DNA-templated	-2.71325	-2.51698	-2.61511
TRINITY_DN68295_c0_g1	GO:0006355	regulation of transcription, DNA-templated	-2.79148	inf	-2.79148
TRINITY_DN60873_c1_g1	GO:0006355	regulation of transcription, DNA-templated	-2.83363	-2.65608	-2.74486
TRINITY_DN30067_c0_g1	GO:0006355	regulation of transcription, DNA-templated	-2.94591	inf	-2.94591
TRINITY_DN26440_c0_g1	GO:0006355	regulation of transcription, DNA-templated	-2.95893	inf	-2.95893
TRINITY_DN45172_c0_g2	GO:0006355	regulation of transcription, DNA-templated	-2.97692	-2.81326	-2.89509
TRINITY_DN66454_c0_g1	GO:0006355	regulation of transcription, DNA-templated	-3.1285	-3.42706	-3.27778
TRINITY_DN68295_c0_g2	GO:0006355	regulation of transcription, DNA-templated	-3.23152	-3.00605	-3.11878
TRINITY_DN46060_c0_g1	GO:0006355	regulation of transcription, DNA-templated	-3.25902	inf	-3.25902
TRINITY_DN68446_c0_g4	GO:0006355	regulation of transcription, DNA-templated	-3.35115	-3.1267	-3.23892
TRINITY_DN59014_c0_g1	GO:0006355	regulation of transcription, DNA-templated	-3.41058	-3.19084	-3.30071
TRINITY_DN58637_c0_g1	GO:0006355	regulation of transcription, DNA-templated	-3.44737	-3.22855	-3.33796
TRINITY_DN65848_c0_g3	GO:0006355	regulation of transcription, DNA-templated	-3.78436	-5.37028	-4.57732
TRINITY_DN49395_c0_g1	GO:0006355	regulation of transcription, DNA-templated	-4.00299	-4.20183	-4.10241
TRINITY_DN67089_c0_g1	GO:0006355	regulation of transcription, DNA-templated	-4.35966	-4.15888	-4.25927
TRINITY_DN65965_c0_g5	GO:0006355	regulation of transcription, DNA-templated	-4.46681	-4.81949	-4.64315
TRINITY_DN69228_c2_g2	GO:0006355	regulation of transcription, DNA-templated	-5.00592	-4.79731	-4.90162
TRINITY_DN48377_c0_g2	GO:0006355	regulation of transcription, DNA-templated	-5.00707	-5.23616	-5.12161
TRINITY_DN57438_c0_g2	GO:0006355	regulation of transcription, DNA-templated	-5.30387	-11.8389	-8.57139
TRINITY_DN68614_c0_g2	GO:0006355	regulation of transcription, DNA-templated	-6.25119	-12.8293	-9.54023
TRINITY_DN71015_c0_g1	GO:0006355	regulation of transcription, DNA-templated	-7.84474	-14.4526	-11.1487
TRINITY_DN54098_c0_g2	GO:0006355	regulation of transcription, DNA-templated	-9.17247	-15.8189	-12.4957
TRINITY_DN48332_c0_g1	GO:0006355	regulation of transcription, DNA-templated	-9.92991	-16.6227	-13.2763
TRINITY_DN60165_c0_g1	GO:0006355	regulation of transcription, DNA-templated	-10.7377	-10.9324	-10.835
TRINITY_DN60424_c0_g1	GO:0006355	regulation of transcription, DNA-templated	0.24552	0.476655	0.361087
TRINITY_DN61282_c0_g1	GO:0006355	regulation of transcription, DNA-templated	0.408758	0.640631	0.524695
TRINITY_DN65553_c0_g1	GO:0006355	regulation of transcription, DNA-templated	0.345132	0.574789	0.45996
TRINITY_DN71075_c2_g2	GO:0006355	regulation of transcription, DNA-templated	0.340106	0.579427	0.459767
TRINITY_DN68111_c1_g3	GO:0006355	regulation of transcription, DNA-templated	0.307894	0.535429	0.421661
TRINITY_DN64785_c0_g2	GO:0006355	regulation of transcription, DNA-templated	0.360644	0.599459	0.480052
TRINITY_DN60984_c0_g2	GO:0006355	regulation of transcription, DNA-templated	0.481331	0.702672	0.592002
TRINITY_DN68818_c1_g2	GO:0006355	regulation of transcription, DNA-templated	0.556504	0.796667	0.676586
TRINITY_DN67037_c3_g4	GO:0006355	regulation of transcription, DNA-templated	0.0452212	0.276758	0.16099
TRINITY_DN28338_c0_g1	GO:0006355	regulation of transcription, DNA-templated	0.674266	0.910518	0.792392
TRINITY_DN70258_c4_g1	GO:0006355	regulation of transcription, DNA-templated	0.454274	0.697346	0.57581
TRINITY_DN70330_c1_g4	GO:0006355	regulation of transcription, DNA-templated	0.498022	0.745238	0.62163
TRINITY_DN61573_c0_g2	GO:0006355	regulation of transcription, DNA-templated	0.321026	0.546661	0.433844
TRINITY_DN67946_c1_g2	GO:0006355	regulation of transcription, DNA-templated	0.153748	0.385514	0.269631
TRINITY_DN70065_c2_g1	GO:0006355	regulation of transcription, DNA-templated	0.297012	0.5251	0.411056
TRINITY_DN58113_c0_g1	GO:0006355	regulation of transcription, DNA-templated	0.801296	1.0745	0.937896
TRINITY_DN68653_c3_g1	GO:0006355	regulation of transcription, DNA-templated	0.584824	0.831758	0.708291
TRINITY_DN36239_c0_g1	GO:0006355	regulation of transcription, DNA-templated	1.89646	2.3178	2.10713
TRINITY_DN42227_c0_g1	GO:0006355	regulation of transcription, DNA-templated	0.644553	0.903509	0.774031
TRINITY_DN58278_c0_g1	GO:0006355	regulation of transcription, DNA-templated	0.360213	0.583697	0.471955
TRINITY_DN49816_c0_g1	GO:0006355	regulation of transcription, DNA-templated	1.66153	1.91964	1.79059
TRINITY_DN70538_c2_g1	GO:0006355	regulation of transcription, DNA-templated	0.774103	1.05054	0.912323

## Sheet: Supplementary Table S7
Supplementary Table S7. Enriched Molecular Function GO categories among differentially expressed genes in Juglans nigra (black walnut) roots versus leaves (adjusted p < 0.05).
ID	Description	GeneRatio	BgRatio	pvalue	p.adjust	qvalue	geneID	Count
GO:0020037	heme binding	264/5452	411/11276	2.98496e-11	4.86548e-09	4.17894e-09	TRINITY_DN48462_c0_g1/TRINITY_DN57326_c0_g2/TRINITY_DN66418_c1_g3/TRINITY_DN67467_c0_g1/TRINITY_DN62703_c0_g3/TRINITY_DN40172_c0_g1/TRINITY_DN41626_c0_g1/TRINITY_DN71165_c1_g3/TRINITY_DN70983_c0_g2/TRINITY_DN63315_c0_g1/TRINITY_DN60229_c2_g1/TRINITY_DN60497_c0_g1/TRINITY_DN52393_c0_g2/TRINITY_DN68646_c3_g3/TRINITY_DN62406_c0_g1/TRINITY_DN52393_c0_g1/TRINITY_DN70008_c2_g1/TRINITY_DN54832_c0_g1/TRI…	264
GO:0005506	iron ion binding	227/5452	362/11276	1.67918e-08	1.36853e-06	1.17543e-06	TRINITY_DN48462_c0_g1/TRINITY_DN57326_c0_g2/TRINITY_DN67467_c0_g1/TRINITY_DN71165_c1_g3/TRINITY_DN70983_c0_g2/TRINITY_DN63315_c0_g1/TRINITY_DN52393_c0_g2/TRINITY_DN62406_c0_g1/TRINITY_DN52393_c0_g1/TRINITY_DN70008_c2_g1/TRINITY_DN58298_c0_g1/TRINITY_DN56595_c0_g1/TRINITY_DN62592_c0_g1/TRINITY_DN54071_c0_g1/TRINITY_DN62248_c0_g1/TRINITY_DN64173_c0_g1/TRINITY_DN86132_c0_g1/TRINITY_DN59717_c0_g1/TRI…	227
GO:0016705	oxidoreductase activity, acting on paired donors, with incorporation or reduction of molecular oxygen	179/5452	285/11276	4.70052e-07	2.55395e-05	2.19358e-05	TRINITY_DN48462_c0_g1/TRINITY_DN57326_c0_g2/TRINITY_DN67467_c0_g1/TRINITY_DN71165_c1_g3/TRINITY_DN70983_c0_g2/TRINITY_DN63315_c0_g1/TRINITY_DN52393_c0_g2/TRINITY_DN62406_c0_g1/TRINITY_DN52393_c0_g1/TRINITY_DN70008_c2_g1/TRINITY_DN58298_c0_g1/TRINITY_DN56595_c0_g1/TRINITY_DN54071_c0_g1/TRINITY_DN62248_c0_g1/TRINITY_DN64173_c0_g1/TRINITY_DN86132_c0_g1/TRINITY_DN59717_c0_g1/TRINITY_DN71753_c0_g1/TRI…	179
GO:0016706	oxidoreductase activity, acting on paired donors, with incorporation or reduction of molecular oxygen, 2-oxoglutarate as one donor, and incorporation of one atom each of oxygen into both donors	88/5452	127/11276	1.27313e-06	5.18799e-05	4.45594e-05	TRINITY_DN54571_c0_g1/TRINITY_DN62997_c0_g2/TRINITY_DN39935_c0_g1/TRINITY_DN61104_c1_g2/TRINITY_DN66426_c0_g1/TRINITY_DN58052_c0_g2/TRINITY_DN66455_c0_g1/TRINITY_DN62374_c0_g1/TRINITY_DN55107_c0_g1/TRINITY_DN70714_c0_g1/TRINITY_DN38990_c0_g1/TRINITY_DN54757_c0_g1/TRINITY_DN49259_c0_g1/TRINITY_DN52341_c0_g1/TRINITY_DN55417_c0_g1/TRINITY_DN58052_c0_g1/TRINITY_DN50057_c0_g1/TRINITY_DN38766_c0_g1/TRI…	88
GO:0004857	enzyme inhibitor activity	55/5452	73/11276	2.17666e-06	7.09592e-05	6.09466e-05	TRINITY_DN64155_c0_g1/TRINITY_DN29314_c0_g1/TRINITY_DN10407_c0_g1/TRINITY_DN56722_c1_g3/TRINITY_DN56699_c0_g1/TRINITY_DN62850_c0_g1/TRINITY_DN47590_c0_g1/TRINITY_DN62850_c1_g1/TRINITY_DN54885_c0_g1/TRINITY_DN103821_c0_g1/TRINITY_DN7686_c0_g1/TRINITY_DN44968_c0_g1/TRINITY_DN13899_c0_g1/TRINITY_DN21816_c0_g1/TRINITY_DN18192_c0_g1/TRINITY_DN1630_c0_g1/TRINITY_DN66052_c0_g1/TRINITY_DN52184_c0_g1/TRIN…	55
GO:0004601	peroxidase activity	76/5452	108/11276	2.64231e-06	7.17828e-05	6.1654e-05	TRINITY_DN66418_c1_g3/TRINITY_DN62703_c0_g3/TRINITY_DN40172_c0_g1/TRINITY_DN41626_c0_g1/TRINITY_DN60229_c2_g1/TRINITY_DN60497_c0_g1/TRINITY_DN68646_c3_g3/TRINITY_DN54832_c0_g1/TRINITY_DN58534_c1_g1/TRINITY_DN40046_c0_g2/TRINITY_DN58860_c0_g1/TRINITY_DN56429_c0_g1/TRINITY_DN51551_c0_g1/TRINITY_DN63803_c0_g1/TRINITY_DN55744_c0_g1/TRINITY_DN69346_c0_g1/TRINITY_DN53161_c0_g1/TRINITY_DN67166_c0_g3/TRI…	76
GO:0005215	transporter activity	108/5452	174/11276	0.000169752	0.00395279	0.00339504	TRINITY_DN68918_c5_g1/TRINITY_DN62676_c2_g2/TRINITY_DN42024_c0_g1/TRINITY_DN66769_c2_g1/TRINITY_DN60615_c0_g1/TRINITY_DN62676_c2_g1/TRINITY_DN53945_c0_g1/TRINITY_DN71386_c0_g1/TRINITY_DN70926_c1_g1/TRINITY_DN28739_c0_g1/TRINITY_DN53548_c0_g2/TRINITY_DN46441_c0_g1/TRINITY_DN54149_c0_g1/TRINITY_DN63587_c0_g1/TRINITY_DN66851_c0_g1/TRINITY_DN66333_c0_g2/TRINITY_DN68893_c3_g1/TRINITY_DN66851_c0_g8/TRI…	108
GO:0030599	pectinesterase activity	44/5452	62/11276	0.000247805	0.00504904	0.00433659	TRINITY_DN64155_c0_g1/TRINITY_DN10407_c0_g1/TRINITY_DN56722_c1_g3/TRINITY_DN63957_c0_g1/TRINITY_DN62850_c0_g1/TRINITY_DN47590_c0_g1/TRINITY_DN62850_c1_g1/TRINITY_DN54885_c0_g1/TRINITY_DN7686_c0_g1/TRINITY_DN59633_c0_g1/TRINITY_DN13899_c0_g1/TRINITY_DN1630_c0_g1/TRINITY_DN67999_c2_g1/TRINITY_DN45507_c0_g1/TRINITY_DN90133_c0_g2/TRINITY_DN48888_c0_g2/TRINITY_DN49814_c0_g1/TRINITY_DN56934_c0_g1/TRINI…	44
GO:0016829	lyase activity	24/5452	30/11276	0.000375947	0.00673344	0.00578332	TRINITY_DN72188_c3_g3/TRINITY_DN62275_c0_g2/TRINITY_DN66279_c0_g1/TRINITY_DN70362_c0_g1/TRINITY_DN69947_c0_g1/TRINITY_DN71871_c0_g2/TRINITY_DN55450_c0_g1/TRINITY_DN9927_c0_g2/TRINITY_DN30807_c0_g1/TRINITY_DN17896_c0_g1/TRINITY_DN57728_c0_g1/TRINITY_DN43267_c0_g1/TRINITY_DN53160_c0_g1/TRINITY_DN52085_c0_g1/TRINITY_DN67204_c3_g1/TRINITY_DN58804_c0_g1/TRINITY_DN56061_c0_g1/TRINITY_DN59500_c0_g1/TRIN…	24
GO:0004674	protein serine/threonine kinase activity	47/5452	68/11276	0.000413094	0.00673344	0.00578332	TRINITY_DN70782_c1_g1/TRINITY_DN53879_c0_g1/TRINITY_DN50300_c0_g1/TRINITY_DN59056_c0_g2/TRINITY_DN28122_c0_g1/TRINITY_DN72197_c0_g1/TRINITY_DN71319_c0_g1/TRINITY_DN72068_c1_g2/TRINITY_DN52360_c0_g1/TRINITY_DN72197_c1_g1/TRINITY_DN59056_c0_g3/TRINITY_DN71187_c0_g6/TRINITY_DN65249_c4_g1/TRINITY_DN71832_c1_g3/TRINITY_DN71501_c1_g3/TRINITY_DN72068_c3_g1/TRINITY_DN59867_c0_g1/TRINITY_DN71522_c0_g2/TRI…	47
GO:0010333	terpene synthase activity	27/5452	35/11276	0.000473006	0.00700908	0.00602007	TRINITY_DN72188_c3_g3/TRINITY_DN62275_c0_g2/TRINITY_DN66279_c0_g1/TRINITY_DN70362_c0_g1/TRINITY_DN69947_c0_g1/TRINITY_DN56061_c0_g3/TRINITY_DN71871_c0_g2/TRINITY_DN55450_c0_g1/TRINITY_DN66449_c2_g1/TRINITY_DN44580_c0_g1/TRINITY_DN9927_c0_g2/TRINITY_DN30807_c0_g1/TRINITY_DN17896_c0_g1/TRINITY_DN57728_c0_g1/TRINITY_DN43267_c0_g1/TRINITY_DN53160_c0_g1/TRINITY_DN52085_c0_g1/TRINITY_DN67204_c3_g1/TRIN…	27
GO:0016702	oxidoreductase activity, acting on single donors with incorporation of molecular oxygen, incorporation of two atoms of oxygen	19/5452	23/11276	0.000763594	0.0103721	0.00890859	TRINITY_DN71859_c1_g1/TRINITY_DN65649_c3_g3/TRINITY_DN54648_c2_g1/TRINITY_DN55184_c0_g2/TRINITY_DN71859_c1_g2/TRINITY_DN71859_c1_g4/TRINITY_DN56881_c0_g1/TRINITY_DN71859_c1_g3/TRINITY_DN65649_c2_g1/TRINITY_DN65649_c3_g5/TRINITY_DN71859_c0_g2/TRINITY_DN85660_c0_g1/TRINITY_DN68266_c0_g1/TRINITY_DN71859_c0_g1/TRINITY_DN68677_c0_g1/TRINITY_DN49494_c0_g1/TRINITY_DN115168_c0_g1/TRINITY_DN72166_c3_g1/TR…	19
GO:0005509	calcium ion binding	75/5452	119/11276	0.000848823	0.0106429	0.00914117	TRINITY_DN70782_c1_g1/TRINITY_DN12711_c0_g1/TRINITY_DN58221_c0_g2/TRINITY_DN72740_c0_g1/TRINITY_DN88408_c0_g1/TRINITY_DN63990_c0_g2/TRINITY_DN50300_c0_g1/TRINITY_DN54712_c0_g1/TRINITY_DN44283_c0_g1/TRINITY_DN50835_c0_g1/TRINITY_DN53457_c0_g1/TRINITY_DN43011_c0_g1/TRINITY_DN43459_c0_g1/TRINITY_DN67216_c0_g1/TRINITY_DN70822_c2_g3/TRINITY_DN49518_c0_g1/TRINITY_DN8011_c0_g1/TRINITY_DN71832_c1_g3/TRIN…	75
GO:0005507	copper ion binding	72/5452	114/11276	0.000980479	0.0114156	0.00980479	TRINITY_DN45801_c0_g1/TRINITY_DN70476_c0_g4/TRINITY_DN71496_c0_g1/TRINITY_DN51431_c0_g1/TRINITY_DN70476_c0_g1/TRINITY_DN55787_c0_g1/TRINITY_DN39977_c0_g1/TRINITY_DN85196_c0_g1/TRINITY_DN45011_c0_g1/TRINITY_DN52106_c0_g1/TRINITY_DN67468_c1_g1/TRINITY_DN28874_c0_g1/TRINITY_DN65475_c0_g1/TRINITY_DN50801_c0_g1/TRINITY_DN51387_c0_g1/TRINITY_DN57277_c0_g1/TRINITY_DN12530_c0_g1/TRINITY_DN57727_c0_g1/TRI…	72
GO:0043565	sequence-specific DNA binding	26/5452	36/11276	0.00313577	0.0340754	0.0292672	TRINITY_DN64578_c0_g2/TRINITY_DN53235_c0_g1/TRINITY_DN64578_c0_g1/TRINITY_DN69668_c0_g3/TRINITY_DN53342_c0_g1/TRINITY_DN54997_c0_g1/TRINITY_DN52903_c0_g1/TRINITY_DN46924_c0_g1/TRINITY_DN52836_c0_g1/TRINITY_DN71945_c1_g1/TRINITY_DN69668_c0_g2/TRINITY_DN58688_c0_g1/TRINITY_DN53235_c0_g2/TRINITY_DN55026_c0_g1/TRINITY_DN25813_c0_g1/TRINITY_DN43733_c0_g1/TRINITY_DN64302_c0_g1/TRINITY_DN56600_c0_g2/TRI…	26

## Sheet: Supplementary Table S8
Supplementary Table S8. Log2 fold-difference for genes involved in the 15 enriched Molecular Function GO categories among differentially expressed genes in Juglans nigra (black walnut) roots versus leaves (adjusted p < 0.05). Note that log2FD value 'inf' denotes the genes that are not differentially expressed by specific method.
geneID	ID	Molecular function category	DESeq2_log2FD	EBSeq_realLog2FD	Average_log2FD
TRINITY_DN48462_c0_g1	GO:0020037	heme binding	11.1383	11.3991	11.2687
TRINITY_DN57326_c0_g2	GO:0020037	heme binding	10.9704	12.458	11.7142
TRINITY_DN66418_c1_g3	GO:0020037	heme binding	10.5608	12.3282	11.4445
TRINITY_DN67467_c0_g1	GO:0020037	heme binding	10.2629	12.6977	11.4803
TRINITY_DN62703_c0_g3	GO:0020037	heme binding	10.2465	11.3037	10.7751
TRINITY_DN40172_c0_g1	GO:0020037	heme binding	9.54709	11.2203	10.3837
TRINITY_DN41626_c0_g1	GO:0020037	heme binding	8.97276	9.70099	9.33688
TRINITY_DN71165_c1_g3	GO:0020037	heme binding	8.67598	9.68512	9.18055
TRINITY_DN70983_c0_g2	GO:0020037	heme binding	8.65293	9.44274	9.04784
TRINITY_DN63315_c0_g1	GO:0020037	heme binding	8.65048	9.15011	8.9003
TRINITY_DN60229_c2_g1	GO:0020037	heme binding	8.54121	9.03151	8.78636
TRINITY_DN60497_c0_g1	GO:0020037	heme binding	8.47606	8.72648	8.60127
TRINITY_DN52393_c0_g2	GO:0020037	heme binding	8.47413	8.95837	8.71625
TRINITY_DN68646_c3_g3	GO:0020037	heme binding	8.37613	8.77858	8.57735
TRINITY_DN62406_c0_g1	GO:0020037	heme binding	8.3298	8.73771	8.53376
TRINITY_DN52393_c0_g1	GO:0020037	heme binding	8.32528	15.6243	11.9748
TRINITY_DN70008_c2_g1	GO:0020037	heme binding	8.32382	8.6638	8.49381
TRINITY_DN54832_c0_g1	GO:0020037	heme binding	8.22928	8.82399	8.52663
TRINITY_DN58298_c0_g1	GO:0020037	heme binding	8.19681	8.53455	8.36568
TRINITY_DN56595_c0_g1	GO:0020037	heme binding	8.01187	8.32843	8.17015
TRINITY_DN62592_c0_g1	GO:0020037	heme binding	7.44939	14.7153	11.0823
TRINITY_DN54071_c0_g1	GO:0020037	heme binding	7.397	14.7344	11.0657
TRINITY_DN58534_c1_g1	GO:0020037	heme binding	7.34387	14.6384	10.9911
TRINITY_DN62248_c0_g1	GO:0020037	heme binding	7.34083	8.90901	8.12492
TRINITY_DN64173_c0_g1	GO:0020037	heme binding	7.30181	8.28499	7.7934
TRINITY_DN86132_c0_g1	GO:0020037	heme binding	6.97292	9.25081	8.11186
TRINITY_DN40046_c0_g2	GO:0020037	heme binding	6.76865	14.022	10.3953
TRINITY_DN59717_c0_g1	GO:0020037	heme binding	6.71434	6.95658	6.83546
TRINITY_DN71753_c0_g1	GO:0020037	heme binding	6.64988	6.96298	6.80643
TRINITY_DN58860_c0_g1	GO:0020037	heme binding	6.54531	13.8113	10.1783
TRINITY_DN56429_c0_g1	GO:0020037	heme binding	6.51066	13.7752	10.1429
TRINITY_DN70286_c1_g5	GO:0020037	heme binding	6.28965	7.06717	6.67841
TRINITY_DN51551_c0_g1	GO:0020037	heme binding	6.26203	6.74302	6.50252
TRINITY_DN56362_c0_g1	GO:0020037	heme binding	6.26092	13.4904	9.87566
TRINITY_DN46955_c0_g1	GO:0020037	heme binding	6.25638	6.47642	6.3664
TRINITY_DN63803_c0_g1	GO:0020037	heme binding	6.22484	7.73304	6.97894
TRINITY_DN48432_c0_g1	GO:0020037	heme binding	6.13886	8.44993	7.29439
TRINITY_DN52069_c0_g1	GO:0020037	heme binding	6.08016	13.3338	9.70698
TRINITY_DN3560_c0_g1	GO:0020037	heme binding	6.07999	13.3348	9.7074
TRINITY_DN55744_c0_g1	GO:0020037	heme binding	6.07229	13.3775	9.72492
TRINITY_DN59311_c1_g1	GO:0020037	heme binding	6.02162	6.24463	6.13313
TRINITY_DN69346_c0_g1	GO:0020037	heme binding	6.01929	7.35919	6.68924
TRINITY_DN64618_c0_g1	GO:0020037	heme binding	5.96365	6.10108	6.03236
TRINITY_DN60507_c0_g1	GO:0020037	heme binding	5.95788	7.5115	6.73469
TRINITY_DN69327_c0_g2	GO:0020037	heme binding	5.9517	6.23441	6.09306
TRINITY_DN54071_c0_g2	GO:0020037	heme binding	5.91164	6.2119	6.06177
TRINITY_DN54086_c0_g1	GO:0020037	heme binding	5.89547	7.22467	6.56007
TRINITY_DN69882_c0_g1	GO:0020037	heme binding	5.79664	13.1355	9.46606
TRINITY_DN71882_c0_g2	GO:0020037	heme binding	5.77527	6.07668	5.92597
TRINITY_DN56757_c0_g1	GO:0020037	heme binding	5.69764	13.076	9.38681
TRINITY_DN71460_c1_g1	GO:0020037	heme binding	5.52878	12.8291	9.17895
TRINITY_DN54686_c0_g1	GO:0020037	heme binding	5.50762	5.76019	5.63391
TRINITY_DN71165_c1_g6	GO:0020037	heme binding	5.48252	12.7098	9.09615
TRINITY_DN69963_c0_g1	GO:0020037	heme binding	5.38864	5.64325	5.51595
TRINITY_DN50530_c0_g1	GO:0020037	heme binding	5.1468	12.3703	8.75855
TRINITY_DN53161_c0_g1	GO:0020037	heme binding	5.09956	6.66194	5.88075
TRINITY_DN57248_c0_g1	GO:0020037	heme binding	5.01692	5.19796	5.10744
TRINITY_DN61737_c0_g2	GO:0020037	heme binding	4.9631	5.25441	5.10876
TRINITY_DN71942_c1_g4	GO:0020037	heme binding	4.88141	6.24695	5.56418
TRINITY_DN72057_c3_g5	GO:0020037	heme binding	4.85924	5.04241	4.95083
TRINITY_DN54725_c0_g2	GO:0020037	heme binding	4.85519	5.13241	4.9938
TRINITY_DN63221_c0_g1	GO:0020037	heme binding	4.82885	5.09296	4.9609
TRINITY_DN55825_c0_g1	GO:0020037	heme binding	4.81328	12.0359	8.42458
TRINITY_DN72012_c0_g1	GO:0020037	heme binding	4.81306	6.02411	5.41859
TRINITY_DN53541_c0_g1	GO:0020037	heme binding	4.68275	5.11437	4.89856
TRINITY_DN68646_c6_g1	GO:0020037	heme binding	4.62965	4.90258	4.76612
TRINITY_DN62703_c0_g2	GO:0020037	heme binding	4.59376	4.90428	4.74902
TRINITY_DN71877_c1_g4	GO:0020037	heme binding	4.44564	4.73915	4.59239
TRINITY_DN63315_c0_g2	GO:0020037	heme binding	4.39013	4.68164	4.53589
TRINITY_DN70891_c0_g3	GO:0020037	heme binding	4.38859	4.6186	4.50359
TRINITY_DN61666_c0_g1	GO:0020037	heme binding	4.3773	11.5991	7.98818
TRINITY_DN59188_c0_g1	GO:0020037	heme binding	4.30168	11.5737	7.93769
TRINITY_DN68162_c0_g1	GO:0020037	heme binding	4.28549	4.52191	4.4037
TRINITY_DN51835_c0_g1	GO:0020037	heme binding	4.28055	4.52268	4.40162
TRINITY_DN71631_c0_g1	GO:0020037	heme binding	4.26003	4.63617	4.4481
TRINITY_DN27406_c0_g1	GO:0020037	heme binding	4.23849	inf	4.23849
TRINITY_DN59705_c0_g1	GO:0020037	heme binding	4.15128	4.43215	4.29171
TRINITY_DN63920_c0_g2	GO:0020037	heme binding	4.12822	4.44543	4.28683
TRINITY_DN68553_c0_g1	GO:0020037	heme binding	4.04298	4.36595	4.20447
TRINITY_DN63641_c0_g1	GO:0020037	heme binding	4.02865	4.28982	4.15924
TRINITY_DN85979_c0_g1	GO:0020037	heme binding	3.85668	inf	3.85668
TRINITY_DN71942_c1_g2	GO:0020037	heme binding	3.81456	4.08253	3.94855
TRINITY_DN45564_c0_g1	GO:0020037	heme binding	3.77602	4.06916	3.92259
TRINITY_DN63974_c0_g1	GO:0020037	heme binding	3.72955	3.98196	3.85576
TRINITY_DN28414_c0_g1	GO:0020037	heme binding	3.66507	10.9406	7.30285
TRINITY_DN70878_c0_g1	GO:0020037	heme binding	3.65188	10.8881	7.26999
TRINITY_DN58178_c0_g1	GO:0020037	heme binding	3.64648	inf	3.64648
TRINITY_DN68646_c3_g2	GO:0020037	heme binding	3.53632	10.7434	7.13987
TRINITY_DN58670_c0_g2	GO:0020037	heme binding	3.494	inf	3.494
TRINITY_DN61271_c0_g1	GO:0020037	heme binding	3.49296	3.77453	3.63374
TRINITY_DN27504_c0_g1	GO:0020037	heme binding	3.47881	inf	3.47881
TRINITY_DN59920_c0_g1	GO:0020037	heme binding	3.4461	10.7047	7.07541
TRINITY_DN43113_c0_g1	GO:0020037	heme binding	3.37636	4.35483	3.8656
TRINITY_DN70983_c1_g2	GO:0020037	heme binding	3.3714	3.63772	3.50456
TRINITY_DN63135_c0_g1	GO:0020037	heme binding	3.34349	3.56586	3.45468
TRINITY_DN3913_c0_g1	GO:0020037	heme binding	3.30142	4.79657	4.04899
TRINITY_DN43877_c0_g1	GO:0020037	heme binding	3.30026	4.11227	3.70627
TRINITY_DN68643_c0_g1	GO:0020037	heme binding	3.26647	3.50118	3.38382
TRINITY_DN37819_c0_g1	GO:0020037	heme binding	3.22695	inf	3.22695
TRINITY_DN56943_c1_g1	GO:0020037	heme binding	3.19592	3.47698	3.33645
TRINITY_DN70021_c1_g3	GO:0020037	heme binding	3.19421	3.52682	3.36052
TRINITY_DN69346_c0_g2	GO:0020037	heme binding	3.1871	10.3801	6.78358
TRINITY_DN62342_c0_g1	GO:0020037	heme binding	3.15427	3.5519	3.35308
TRINITY_DN29735_c0_g1	GO:0020037	heme binding	3.10747	10.4052	6.75633
TRINITY_DN56614_c0_g1	GO:0020037	heme binding	3.08654	inf	3.08654
TRINITY_DN58423_c0_g1	GO:0020037	heme binding	2.97791	inf	2.97791
TRINITY_DN58670_c0_g1	GO:0020037	heme binding	2.97356	inf	2.97356
TRINITY_DN47261_c0_g2	GO:0020037	heme binding	2.95697	inf	2.95697
TRINITY_DN31546_c0_g2	GO:0020037	heme binding	2.94754	3.31243	3.12999
TRINITY_DN52087_c0_g1	GO:0020037	heme binding	2.92455	3.20322	3.06389
TRINITY_DN48822_c0_g1	GO:0020037	heme binding	2.92342	3.20505	3.06423
TRINITY_DN56943_c1_g2	GO:0020037	heme binding	2.88287	3.19682	3.03985
TRINITY_DN52120_c0_g1	GO:0020037	heme binding	2.80024	3.18017	2.99021
TRINITY_DN51255_c0_g1	GO:0020037	heme binding	2.76357	inf	2.76357
TRINITY_DN55857_c0_g1	GO:0020037	heme binding	2.70682	inf	2.70682
TRINITY_DN54748_c0_g1	GO:0020037	heme binding	2.63443	inf	2.63443
TRINITY_DN43591_c0_g2	GO:0020037	heme binding	2.63258	inf	2.63258
TRINITY_DN26720_c0_g1	GO:0020037	heme binding	2.58727	2.8428	2.71503
TRINITY_DN54871_c0_g2	GO:0020037	heme binding	2.54635	2.94833	2.74734
TRINITY_DN46851_c0_g1	GO:0020037	heme binding	2.49121	2.76378	2.62749
TRINITY_DN57812_c0_g1	GO:0020037	heme binding	2.45029	2.66892	2.55961
TRINITY_DN68924_c0_g1	GO:0020037	heme binding	2.44816	2.71213	2.58015
TRINITY_DN70364_c1_g1	GO:0020037	heme binding	2.4309	2.72262	2.57676
TRINITY_DN71942_c1_g1	GO:0020037	heme binding	2.40871	2.66051	2.53461
TRINITY_DN71942_c1_g3	GO:0020037	heme binding	2.38015	2.64154	2.51085
TRINITY_DN58693_c0_g1	GO:0020037	heme binding	2.24531	2.48108	2.3632
TRINITY_DN59336_c0_g1	GO:0020037	heme binding	2.09061	2.30798	2.19929
TRINITY_DN47598_c0_g1	GO:0020037	heme binding	2.0748	2.33381	2.2043
TRINITY_DN25657_c0_g1	GO:0020037	heme binding	2.01389	2.23811	2.126
TRINITY_DN45689_c0_g1	GO:0020037	heme binding	1.99959	2.28192	2.14075
TRINITY_DN60475_c0_g1	GO:0020037	heme binding	1.97956	2.21915	2.09936
TRINITY_DN68181_c4_g1	GO:0020037	heme binding	1.92025	2.24199	2.08112
TRINITY_DN57770_c0_g1	GO:0020037	heme binding	1.89551	2.11539	2.00545
TRINITY_DN68276_c0_g2	GO:0020037	heme binding	1.89162	2.13742	2.01452
TRINITY_DN68000_c1_g1	GO:0020037	heme binding	1.89055	2.14445	2.0175
TRINITY_DN53895_c0_g1	GO:0020037	heme binding	1.88156	2.17606	2.02881
TRINITY_DN62446_c0_g3	GO:0020037	heme binding	1.8749	2.11602	1.99546
TRINITY_DN54725_c0_g3	GO:0020037	heme binding	1.84732	2.06832	1.95782
TRINITY_DN87149_c0_g1	GO:0020037	heme binding	1.80263	2.14497	1.9738
TRINITY_DN56665_c0_g1	GO:0020037	heme binding	1.7671	2.01437	1.89074
TRINITY_DN61992_c0_g3	GO:0020037	heme binding	1.69733	1.93511	1.81622
TRINITY_DN68646_c2_g1	GO:0020037	heme binding	1.69482	1.94363	1.81922
TRINITY_DN69769_c0_g2	GO:0020037	heme binding	1.68346	1.96383	1.82365
TRINITY_DN63641_c0_g2	GO:0020037	heme binding	1.6754	1.99045	1.83293
TRINITY_DN70983_c0_g3	GO:0020037	heme binding	1.65232	1.88407	1.7682
TRINITY_DN61911_c0_g1	GO:0020037	heme binding	1.63027	1.88615	1.75821
TRINITY_DN65859_c0_g2	GO:0020037	heme binding	1.57278	1.81579	1.69428
TRINITY_DN69055_c0_g1	GO:0020037	heme binding	1.4768	1.75061	1.61371
TRINITY_DN70021_c1_g2	GO:0020037	heme binding	1.44998	1.70588	1.57793
TRINITY_DN58184_c1_g1	GO:0020037	heme binding	1.42312	1.63689	1.53
TRINITY_DN40291_c0_g1	GO:0020037	heme binding	1.42182	1.66577	1.5438
TRINITY_DN72101_c0_g1	GO:0020037	heme binding	1.37408	1.58243	1.47825
TRINITY_DN61482_c0_g1	GO:0020037	heme binding	1.34977	1.60456	1.47716
TRINITY_DN69438_c0_g2	GO:0020037	heme binding	1.31888	1.54932	1.4341
TRINITY_DN71749_c2_g4	GO:0020037	heme binding	1.29494	1.52756	1.41125
TRINITY_DN59651_c0_g1	GO:0020037	heme binding	1.22907	1.46567	1.34737
TRINITY_DN55005_c0_g1	GO:0020037	heme binding	1.16494	1.39394	1.27944
TRINITY_DN70538_c2_g5	GO:0020037	heme binding	1.14735	1.40908	1.27822
TRINITY_DN68051_c0_g1	GO:0020037	heme binding	1.13969	1.3629	1.25129
TRINITY_DN59163_c0_g1	GO:0020037	heme binding	1.084	1.30744	1.19572
TRINITY_DN38664_c0_g1	GO:0020037	heme binding	1.04857	1.31274	1.18066
TRINITY_DN37455_c0_g1	GO:0020037	heme binding	0.852193	1.10743	0.97981
TRINITY_DN71704_c0_g3	GO:0020037	heme binding	0.738131	0.958391	0.848261
TRINITY_DN69165_c1_g2	GO:0020037	heme binding	0.72828	0.96203	0.845155
TRINITY_DN66023_c1_g2	GO:0020037	heme binding	-0.793515	-0.571039	-0.682277
TRINITY_DN61545_c0_g1	GO:0020037	heme binding	-0.904394	-0.710544	-0.807469
TRINITY_DN47665_c0_g1	GO:0020037	heme binding	-0.953604	-0.718106	-0.835855
TRINITY_DN71951_c4_g1	GO:0020037	heme binding	-0.978755	-0.755811	-0.867283
TRINITY_DN58222_c0_g1	GO:0020037	heme binding	-1.07198	-0.842691	-0.957336
TRINITY_DN66827_c0_g1	GO:0020037	heme binding	-1.07223	-0.851779	-0.962004
TRINITY_DN70712_c0_g1	GO:0020037	heme binding	-1.31263	-1.09938	-1.206
TRINITY_DN71631_c3_g3	GO:0020037	heme binding	-1.33511	-1.11786	-1.22649
TRINITY_DN62586_c0_g1	GO:0020037	heme binding	-1.35016	-1.1456	-1.24788
TRINITY_DN60682_c0_g1	GO:0020037	heme binding	-1.35017	-1.1227	-1.23644
TRINITY_DN60568_c0_g1	GO:0020037	heme binding	-1.36549	-1.16044	-1.26297
TRINITY_DN55008_c0_g1	GO:0020037	heme binding	-1.46932	-1.25618	-1.36275
TRINITY_DN69336_c0_g1	GO:0020037	heme binding	-1.49729	-1.28619	-1.39174
TRINITY_DN69438_c0_g1	GO:0020037	heme binding	-1.52544	-1.30533	-1.41538
TRINITY_DN68564_c1_g1	GO:0020037	heme binding	-1.54901	-1.34288	-1.44595
TRINITY_DN54917_c0_g1	GO:0020037	heme binding	-1.61371	-1.39179	-1.50275
TRINITY_DN71631_c3_g5	GO:0020037	heme binding	-1.62473	-1.39697	-1.51085
TRINITY_DN67764_c0_g1	GO:0020037	heme binding	-1.70965	-1.47574	-1.5927
TRINITY_DN71976_c1_g4	GO:0020037	heme binding	-1.78302	-1.54926	-1.66614
TRINITY_DN71967_c2_g1	GO:0020037	heme binding	-1.85822	-1.64777	-1.75299
TRINITY_DN72223_c2_g3	GO:0020037	heme binding	-1.85961	-1.64398	-1.7518
TRINITY_DN70669_c2_g4	GO:0020037	heme binding	-1.93202	-1.73181	-1.83192
TRINITY_DN53076_c0_g1	GO:0020037	heme binding	-1.95778	-1.74653	-1.85215
TRINITY_DN51075_c0_g2	GO:0020037	heme binding	-1.97332	-1.76136	-1.86734
TRINITY_DN69165_c1_g1	GO:0020037	heme binding	-2.01352	-1.79072	-1.90212
TRINITY_DN66105_c1_g1	GO:0020037	heme binding	-2.0258	-1.79859	-1.91219
TRINITY_DN72223_c2_g6	GO:0020037	heme binding	-2.1004	-1.88022	-1.99031
TRINITY_DN63815_c1_g2	GO:0020037	heme binding	-2.12763	-1.91932	-2.02348
TRINITY_DN72057_c3_g1	GO:0020037	heme binding	-2.21433	-1.99584	-2.10508
TRINITY_DN51054_c0_g1	GO:0020037	heme binding	-2.31986	-2.14055	-2.2302
TRINITY_DN60356_c0_g1	GO:0020037	heme binding	-2.40782	-2.23862	-2.32322
TRINITY_DN71749_c2_g1	GO:0020037	heme binding	-2.47639	-2.26437	-2.37038
TRINITY_DN56246_c0_g1	GO:0020037	heme binding	-2.48409	-2.29881	-2.39145
TRINITY_DN60648_c0_g1	GO:0020037	heme binding	-2.49811	-2.28767	-2.39289
TRINITY_DN48030_c0_g1	GO:0020037	heme binding	-2.5071	inf	-2.5071
TRINITY_DN64368_c0_g1	GO:0020037	heme binding	-2.61163	-2.455	-2.53331
TRINITY_DN72057_c3_g4	GO:0020037	heme binding	-2.61363	-2.40701	-2.51032
TRINITY_DN61684_c0_g1	GO:0020037	heme binding	-2.63256	-2.40822	-2.52039
TRINITY_DN41144_c0_g1	GO:0020037	heme binding	-2.6331	inf	-2.6331
TRINITY_DN65855_c0_g1	GO:0020037	heme binding	-2.6935	-2.49567	-2.59459
TRINITY_DN48916_c0_g1	GO:0020037	heme binding	-2.87701	-2.71785	-2.79743
TRINITY_DN49667_c0_g1	GO:0020037	heme binding	-2.95973	-2.75919	-2.85946
TRINITY_DN37172_c0_g1	GO:0020037	heme binding	-3.01741	-2.86411	-2.94076
TRINITY_DN63134_c0_g1	GO:0020037	heme binding	-3.03663	-2.97674	-3.00668
TRINITY_DN51560_c0_g1	GO:0020037	heme binding	-3.15912	-2.98877	-3.07394
TRINITY_DN89533_c0_g1	GO:0020037	heme binding	-3.23314	inf	-3.23314
TRINITY_DN64818_c0_g2	GO:0020037	heme binding	-3.26458	-3.03955	-3.15206
TRINITY_DN45499_c0_g2	GO:0020037	heme binding	-3.29485	-3.08709	-3.19097
TRINITY_DN68070_c0_g1	GO:0020037	heme binding	-3.4201	-3.20319	-3.31164
TRINITY_DN56844_c0_g1	GO:0020037	heme binding	-3.45856	-3.28934	-3.37395
TRINITY_DN67706_c2_g1	GO:0020037	heme binding	-3.57081	-3.37565	-3.47323
TRINITY_DN70736_c4_g2	GO:0020037	heme binding	-3.57325	-3.37326	-3.47326
TRINITY_DN64818_c0_g1	GO:0020037	heme binding	-3.60837	-3.39716	-3.50276
TRINITY_DN69056_c0_g1	GO:0020037	heme binding	-3.88184	inf	-3.88184
TRINITY_DN69228_c1_g1	GO:0020037	heme binding	-3.93467	-3.74271	-3.83869
TRINITY_DN52376_c0_g1	GO:0020037	heme binding	-4.0486	-3.85078	-3.94969
TRINITY_DN70669_c2_g3	GO:0020037	heme binding	-4.07358	-5.06508	-4.56933
TRINITY_DN70135_c1_g2	GO:0020037	heme binding	-4.11765	-3.92412	-4.02089
TRINITY_DN51222_c0_g1	GO:0020037	heme binding	-4.15504	-4.30623	-4.23063
TRINITY_DN67237_c0_g3	GO:0020037	heme binding	-4.1822	-4.13126	-4.15673
TRINITY_DN71732_c0_g2	GO:0020037	heme binding	-4.33918	-10.9308	-7.63499
TRINITY_DN61734_c0_g2	GO:0020037	heme binding	-4.42683	-11.0609	-7.74386
TRINITY_DN52142_c0_g1	GO:0020037	heme binding	-4.43621	-4.24178	-4.33899
TRINITY_DN64957_c2_g1	GO:0020037	heme binding	-4.62443	-4.42381	-4.52412
TRINITY_DN43971_c0_g1	GO:0020037	heme binding	-4.64079	-4.44944	-4.54512
TRINITY_DN54937_c0_g1	GO:0020037	heme binding	-4.66817	-4.46067	-4.56442
TRINITY_DN54644_c0_g1	GO:0020037	heme binding	-4.70037	-4.50119	-4.60078
TRINITY_DN70142_c4_g1	GO:0020037	heme binding	-4.74502	-4.60315	-4.67409
TRINITY_DN70021_c1_g1	GO:0020037	heme binding	-4.81175	-4.61612	-4.71393
TRINITY_DN25607_c0_g1	GO:0020037	heme binding	-4.918	-4.82451	-4.87125
TRINITY_DN61992_c0_g1	GO:0020037	heme binding	-4.94877	-5.19446	-5.07161
TRINITY_DN60357_c1_g1	GO:0020037	heme binding	-5.12693	-4.93807	-5.0325
TRINITY_DN69468_c0_g2	GO:0020037	heme binding	-5.17634	-4.97545	-5.07589
TRINITY_DN67366_c0_g2	GO:0020037	heme binding	-5.23676	-5.06378	-5.15027
TRINITY_DN61695_c0_g1	GO:0020037	heme binding	-5.32711	-5.18686	-5.25698
TRINITY_DN52675_c0_g1	GO:0020037	heme binding	-5.44558	-5.38407	-5.41483
TRINITY_DN49012_c0_g1	GO:0020037	heme binding	-5.45238	-5.26462	-5.3585
TRINITY_DN67450_c0_g2	GO:0020037	heme binding	-5.95525	-5.75942	-5.85734
TRINITY_DN51741_c0_g1	GO:0020037	heme binding	-5.95851	-5.78993	-5.87422
TRINITY_DN56931_c0_g1	GO:0020037	heme binding	-6.11443	-5.95131	-6.03287
TRINITY_DN55821_c0_g1	GO:0020037	heme binding	-6.83722	-13.5307	-10.184
TRINITY_DN68001_c0_g1	GO:0020037	heme binding	-7.23235	-7.111	-7.17168
TRINITY_DN38377_c0_g1	GO:0020037	heme binding	-7.6878	-7.56598	-7.62689
TRINITY_DN49771_c0_g1	GO:0020037	heme binding	-7.74198	-7.62428	-7.68313
TRINITY_DN70459_c0_g1	GO:0020037	heme binding	-7.83089	-14.5565	-11.1937
TRINITY_DN61734_c0_g1	GO:0020037	heme binding	-8.19178	-8.05082	-8.1213
TRINITY_DN71732_c0_g3	GO:0020037	heme binding	-8.21973	-15.0103	-11.615
TRINITY_DN59159_c0_g1	GO:0020037	heme binding	-8.4885	-8.44436	-8.46643
TRINITY_DN67366_c0_g1	GO:0020037	heme binding	-8.57165	-8.6771	-8.62438
TRINITY_DN46040_c0_g1	GO:0020037	heme binding	-8.62991	-9.33338	-8.98165
TRINITY_DN44481_c0_g1	GO:0020037	heme binding	-8.90432	-10.5141	-9.70921
TRINITY_DN59159_c0_g2	GO:0020037	heme binding	-8.98521	-10.3907	-9.68797
TRINITY_DN57098_c0_g1	GO:0020037	heme binding	-9.34635	-9.39247	-9.36941
TRINITY_DN65855_c0_g2	GO:0020037	heme binding	-9.43491	-9.62562	-9.53026
TRINITY_DN45891_c0_g1	GO:0020037	heme binding	-9.48382	-9.38646	-9.43514
TRINITY_DN49869_c0_g2	GO:0020037	heme binding	-10.2821	-10.7571	-10.5196
TRINITY_DN67467_c1_g2	GO:0020037	heme binding	-10.7462	-11.398	-11.0721
TRINITY_DN78404_c0_g1	GO:0020037	heme binding	1.70122	1.97535	1.83829
TRINITY_DN63655_c0_g1	GO:0020037	heme binding	0.724324	0.970734	0.847529
TRINITY_DN57736_c0_g1	GO:0020037	heme binding	0.85504	1.06677	0.960905
TRINITY_DN48462_c0_g1	GO:0005506	iron ion binding	11.1383	11.3991	11.2687
TRINITY_DN57326_c0_g2	GO:0005506	iron ion binding	10.9704	12.458	11.7142
TRINITY_DN67467_c0_g1	GO:0005506	iron ion binding	10.2629	12.6977	11.4803
TRINITY_DN71165_c1_g3	GO:0005506	iron ion binding	8.67598	9.68512	9.18055
TRINITY_DN70983_c0_g2	GO:0005506	iron ion binding	8.65293	9.44274	9.04784
TRINITY_DN63315_c0_g1	GO:0005506	iron ion binding	8.65048	9.15011	8.9003
TRINITY_DN52393_c0_g2	GO:0005506	iron ion binding	8.47413	8.95837	8.71625
TRINITY_DN62406_c0_g1	GO:0005506	iron ion binding	8.3298	8.73771	8.53376
TRINITY_DN52393_c0_g1	GO:0005506	iron ion binding	8.32528	15.6243	11.9748
TRINITY_DN70008_c2_g1	GO:0005506	iron ion binding	8.32382	8.6638	8.49381
TRINITY_DN58298_c0_g1	GO:0005506	iron ion binding	8.19681	8.53455	8.36568
TRINITY_DN56595_c0_g1	GO:0005506	iron ion binding	8.01187	8.32843	8.17015
TRINITY_DN62592_c0_g1	GO:0005506	iron ion binding	7.44939	14.7153	11.0823
TRINITY_DN54071_c0_g1	GO:0005506	iron ion binding	7.397	14.7344	11.0657
TRINITY_DN62248_c0_g1	GO:0005506	iron ion binding	7.34083	8.90901	8.12492
TRINITY_DN64173_c0_g1	GO:0005506	iron ion binding	7.30181	8.28499	7.7934
TRINITY_DN86132_c0_g1	GO:0005506	iron ion binding	6.97292	9.25081	8.11186
TRINITY_DN59717_c0_g1	GO:0005506	iron ion binding	6.71434	6.95658	6.83546
TRINITY_DN71753_c0_g1	GO:0005506	iron ion binding	6.64988	6.96298	6.80643
TRINITY_DN70286_c1_g5	GO:0005506	iron ion binding	6.28965	7.06717	6.67841
TRINITY_DN56362_c0_g1	GO:0005506	iron ion binding	6.26092	13.4904	9.87566
TRINITY_DN46955_c0_g1	GO:0005506	iron ion binding	6.25638	6.47642	6.3664
TRINITY_DN48432_c0_g1	GO:0005506	iron ion binding	6.13886	8.44993	7.29439
TRINITY_DN52069_c0_g1	GO:0005506	iron ion binding	6.08016	13.3338	9.70698
TRINITY_DN3560_c0_g1	GO:0005506	iron ion binding	6.07999	13.3348	9.7074
TRINITY_DN59311_c1_g1	GO:0005506	iron ion binding	6.02162	6.24463	6.13313
TRINITY_DN69101_c1_g1	GO:0005506	iron ion binding	5.97272	13.3068	9.63978
TRINITY_DN64618_c0_g1	GO:0005506	iron ion binding	5.96365	6.10108	6.03236
TRINITY_DN60507_c0_g1	GO:0005506	iron ion binding	5.95788	7.5115	6.73469
TRINITY_DN67122_c0_g1	GO:0005506	iron ion binding	5.9541	6.28892	6.12151
TRINITY_DN69327_c0_g2	GO:0005506	iron ion binding	5.9517	6.23441	6.09306
TRINITY_DN54071_c0_g2	GO:0005506	iron ion binding	5.91164	6.2119	6.06177
TRINITY_DN54086_c0_g1	GO:0005506	iron ion binding	5.89547	7.22467	6.56007
TRINITY_DN63718_c0_g1	GO:0005506	iron ion binding	5.86249	6.11804	5.99026
TRINITY_DN69882_c0_g1	GO:0005506	iron ion binding	5.79664	13.1355	9.46606
TRINITY_DN71882_c0_g2	GO:0005506	iron ion binding	5.77527	6.07668	5.92597
TRINITY_DN54686_c0_g1	GO:0005506	iron ion binding	5.50762	5.76019	5.63391
TRINITY_DN71165_c1_g6	GO:0005506	iron ion binding	5.48252	12.7098	9.09615
TRINITY_DN69963_c0_g1	GO:0005506	iron ion binding	5.38864	5.64325	5.51595
TRINITY_DN26649_c0_g1	GO:0005506	iron ion binding	5.33685	5.74997	5.54341
TRINITY_DN58967_c0_g1	GO:0005506	iron ion binding	5.231	12.4977	8.86436
TRINITY_DN50530_c0_g1	GO:0005506	iron ion binding	5.1468	12.3703	8.75855
TRINITY_DN57343_c0_g1	GO:0005506	iron ion binding	5.0658	12.4824	8.7741
TRINITY_DN62805_c0_g2	GO:0005506	iron ion binding	5.02818	12.3492	8.68868
TRINITY_DN57248_c0_g1	GO:0005506	iron ion binding	5.01692	5.19796	5.10744
TRINITY_DN61737_c0_g2	GO:0005506	iron ion binding	4.9631	5.25441	5.10876
TRINITY_DN71942_c1_g4	GO:0005506	iron ion binding	4.88141	6.24695	5.56418
TRINITY_DN72057_c3_g5	GO:0005506	iron ion binding	4.85924	5.04241	4.95083
TRINITY_DN55825_c0_g1	GO:0005506	iron ion binding	4.81328	12.0359	8.42458
TRINITY_DN53541_c0_g1	GO:0005506	iron ion binding	4.68275	5.11437	4.89856
TRINITY_DN66738_c0_g1	GO:0005506	iron ion binding	4.63328	11.8912	8.26222
TRINITY_DN68327_c0_g1	GO:0005506	iron ion binding	4.6261	11.8947	8.2604
TRINITY_DN71877_c1_g4	GO:0005506	iron ion binding	4.44564	4.73915	4.59239
TRINITY_DN64934_c2_g1	GO:0005506	iron ion binding	4.42014	11.6949	8.05752
TRINITY_DN63315_c0_g2	GO:0005506	iron ion binding	4.39013	4.68164	4.53589
TRINITY_DN61666_c0_g1	GO:0005506	iron ion binding	4.3773	11.5991	7.98818
TRINITY_DN71631_c0_g1	GO:0005506	iron ion binding	4.26003	4.63617	4.4481
TRINITY_DN27406_c0_g1	GO:0005506	iron ion binding	4.23849	inf	4.23849
TRINITY_DN63920_c0_g2	GO:0005506	iron ion binding	4.12822	4.44543	4.28683
TRINITY_DN68553_c0_g1	GO:0005506	iron ion binding	4.04298	4.36595	4.20447
TRINITY_DN63641_c0_g1	GO:0005506	iron ion binding	4.02865	4.28982	4.15924
TRINITY_DN40144_c0_g1	GO:0005506	iron ion binding	4.01911	11.2499	7.6345
TRINITY_DN70278_c0_g5	GO:0005506	iron ion binding	3.96963	11.2219	7.59578
TRINITY_DN85979_c0_g1	GO:0005506	iron ion binding	3.85668	inf	3.85668
TRINITY_DN60310_c0_g1	GO:0005506	iron ion binding	3.82586	11.115	7.47043
TRINITY_DN71942_c1_g2	GO:0005506	iron ion binding	3.81456	4.08253	3.94855
TRINITY_DN45564_c0_g1	GO:0005506	iron ion binding	3.77602	4.06916	3.92259
TRINITY_DN63974_c0_g1	GO:0005506	iron ion binding	3.72955	3.98196	3.85576
TRINITY_DN28414_c0_g1	GO:0005506	iron ion binding	3.66507	10.9406	7.30285
TRINITY_DN70878_c0_g1	GO:0005506	iron ion binding	3.65188	10.8881	7.26999
TRINITY_DN58178_c0_g1	GO:0005506	iron ion binding	3.64648	inf	3.64648
TRINITY_DN61271_c0_g1	GO:0005506	iron ion binding	3.49296	3.77453	3.63374
TRINITY_DN70983_c1_g2	GO:0005506	iron ion binding	3.3714	3.63772	3.50456
TRINITY_DN63135_c0_g1	GO:0005506	iron ion binding	3.34349	3.56586	3.45468
TRINITY_DN3913_c0_g1	GO:0005506	iron ion binding	3.30142	4.79657	4.04899
TRINITY_DN43877_c0_g1	GO:0005506	iron ion binding	3.30026	4.11227	3.70627
TRINITY_DN68643_c0_g1	GO:0005506	iron ion binding	3.26647	3.50118	3.38382
TRINITY_DN62342_c0_g1	GO:0005506	iron ion binding	3.15427	3.5519	3.35308
TRINITY_DN58423_c0_g1	GO:0005506	iron ion binding	2.97791	inf	2.97791
TRINITY_DN47261_c0_g2	GO:0005506	iron ion binding	2.95697	inf	2.95697
TRINITY_DN31546_c0_g2	GO:0005506	iron ion binding	2.94754	3.31243	3.12999
TRINITY_DN48822_c0_g1	GO:0005506	iron ion binding	2.92342	3.20505	3.06423
TRINITY_DN58336_c0_g1	GO:0005506	iron ion binding	2.86262	inf	2.86262
TRINITY_DN52120_c0_g1	GO:0005506	iron ion binding	2.80024	3.18017	2.99021
TRINITY_DN123545_c0_g1	GO:0005506	iron ion binding	2.71254	inf	2.71254
TRINITY_DN55857_c0_g1	GO:0005506	iron ion binding	2.70682	inf	2.70682
TRINITY_DN53116_c0_g1	GO:0005506	iron ion binding	2.68703	3.00857	2.8478
TRINITY_DN54748_c0_g1	GO:0005506	iron ion binding	2.63443	inf	2.63443
TRINITY_DN43591_c0_g2	GO:0005506	iron ion binding	2.63258	inf	2.63258
TRINITY_DN49032_c0_g1	GO:0005506	iron ion binding	2.55274	inf	2.55274
TRINITY_DN54871_c0_g2	GO:0005506	iron ion binding	2.54635	2.94833	2.74734
TRINITY_DN68924_c0_g1	GO:0005506	iron ion binding	2.44816	2.71213	2.58015
TRINITY_DN70364_c1_g1	GO:0005506	iron ion binding	2.4309	2.72262	2.57676
TRINITY_DN71942_c1_g1	GO:0005506	iron ion binding	2.40871	2.66051	2.53461
TRINITY_DN71942_c1_g3	GO:0005506	iron ion binding	2.38015	2.64154	2.51085
TRINITY_DN58693_c0_g1	GO:0005506	iron ion binding	2.24531	2.48108	2.3632
TRINITY_DN59336_c0_g1	GO:0005506	iron ion binding	2.09061	2.30798	2.19929
TRINITY_DN47598_c0_g1	GO:0005506	iron ion binding	2.0748	2.33381	2.2043
TRINITY_DN25657_c0_g1	GO:0005506	iron ion binding	2.01389	2.23811	2.126
TRINITY_DN45689_c0_g1	GO:0005506	iron ion binding	1.99959	2.28192	2.14075
TRINITY_DN60475_c0_g1	GO:0005506	iron ion binding	1.97956	2.21915	2.09936
TRINITY_DN68276_c0_g2	GO:0005506	iron ion binding	1.89162	2.13742	2.01452
TRINITY_DN53895_c0_g1	GO:0005506	iron ion binding	1.88156	2.17606	2.02881
TRINITY_DN87149_c0_g1	GO:0005506	iron ion binding	1.80263	2.14497	1.9738
TRINITY_DN56665_c0_g1	GO:0005506	iron ion binding	1.7671	2.01437	1.89074
TRINITY_DN61992_c0_g3	GO:0005506	iron ion binding	1.69733	1.93511	1.81622
TRINITY_DN63641_c0_g2	GO:0005506	iron ion binding	1.6754	1.99045	1.83293
TRINITY_DN70983_c0_g3	GO:0005506	iron ion binding	1.65232	1.88407	1.7682
TRINITY_DN61911_c0_g1	GO:0005506	iron ion binding	1.63027	1.88615	1.75821
TRINITY_DN65859_c0_g2	GO:0005506	iron ion binding	1.57278	1.81579	1.69428
TRINITY_DN69055_c0_g1	GO:0005506	iron ion binding	1.4768	1.75061	1.61371
TRINITY_DN40291_c0_g1	GO:0005506	iron ion binding	1.42182	1.66577	1.5438
TRINITY_DN61482_c0_g1	GO:0005506	iron ion binding	1.34977	1.60456	1.47716
TRINITY_DN69438_c0_g2	GO:0005506	iron ion binding	1.31888	1.54932	1.4341
TRINITY_DN71749_c2_g4	GO:0005506	iron ion binding	1.29494	1.52756	1.41125
TRINITY_DN59651_c0_g1	GO:0005506	iron ion binding	1.22907	1.46567	1.34737
TRINITY_DN70538_c2_g5	GO:0005506	iron ion binding	1.14735	1.40908	1.27822
TRINITY_DN68051_c0_g1	GO:0005506	iron ion binding	1.13969	1.3629	1.25129
TRINITY_DN53116_c0_g2	GO:0005506	iron ion binding	1.12361	1.37318	1.2484
TRINITY_DN59163_c0_g1	GO:0005506	iron ion binding	1.084	1.30744	1.19572
TRINITY_DN38664_c0_g1	GO:0005506	iron ion binding	1.04857	1.31274	1.18066
TRINITY_DN59819_c0_g2	GO:0005506	iron ion binding	1.01229	1.25385	1.13307
TRINITY_DN37455_c0_g1	GO:0005506	iron ion binding	0.852193	1.10743	0.97981
TRINITY_DN71704_c0_g3	GO:0005506	iron ion binding	0.738131	0.958391	0.848261
TRINITY_DN69165_c1_g2	GO:0005506	iron ion binding	0.72828	0.96203	0.845155
TRINITY_DN61545_c0_g1	GO:0005506	iron ion binding	-0.904394	-0.710544	-0.807469
TRINITY_DN65182_c0_g3	GO:0005506	iron ion binding	-0.949663	-0.733579	-0.841621
TRINITY_DN47665_c0_g1	GO:0005506	iron ion binding	-0.953604	-0.718106	-0.835855
TRINITY_DN71951_c4_g1	GO:0005506	iron ion binding	-0.978755	-0.755811	-0.867283
TRINITY_DN59790_c0_g1	GO:0005506	iron ion binding	-1.02375	-0.801053	-0.912402
TRINITY_DN56142_c0_g2	GO:0005506	iron ion binding	-1.04548	-0.830657	-0.93807
TRINITY_DN58222_c0_g1	GO:0005506	iron ion binding	-1.07198	-0.842691	-0.957336
TRINITY_DN36595_c0_g1	GO:0005506	iron ion binding	-1.14682	-0.916654	-1.03174
TRINITY_DN26025_c0_g2	GO:0005506	iron ion binding	-1.20038	-0.978671	-1.08953
TRINITY_DN70365_c0_g1	GO:0005506	iron ion binding	-1.28325	-1.06632	-1.17478
TRINITY_DN70712_c0_g1	GO:0005506	iron ion binding	-1.31263	-1.09938	-1.206
TRINITY_DN71631_c3_g3	GO:0005506	iron ion binding	-1.33511	-1.11786	-1.22649
TRINITY_DN62586_c0_g1	GO:0005506	iron ion binding	-1.35016	-1.1456	-1.24788
TRINITY_DN60682_c0_g1	GO:0005506	iron ion binding	-1.35017	-1.1227	-1.23644
TRINITY_DN60568_c0_g1	GO:0005506	iron ion binding	-1.36549	-1.16044	-1.26297
TRINITY_DN69336_c0_g1	GO:0005506	iron ion binding	-1.49729	-1.28619	-1.39174
TRINITY_DN69438_c0_g1	GO:0005506	iron ion binding	-1.52544	-1.30533	-1.41538
TRINITY_DN68564_c1_g1	GO:0005506	iron ion binding	-1.54901	-1.34288	-1.44595
TRINITY_DN54917_c0_g1	GO:0005506	iron ion binding	-1.61371	-1.39179	-1.50275
TRINITY_DN71631_c3_g5	GO:0005506	iron ion binding	-1.62473	-1.39697	-1.51085
TRINITY_DN67764_c0_g1	GO:0005506	iron ion binding	-1.70965	-1.47574	-1.5927
TRINITY_DN57397_c0_g1	GO:0005506	iron ion binding	-1.75457	-1.53163	-1.6431
TRINITY_DN71976_c1_g4	GO:0005506	iron ion binding	-1.78302	-1.54926	-1.66614
TRINITY_DN67241_c2_g1	GO:0005506	iron ion binding	-1.81578	-1.61289	-1.71433
TRINITY_DN71967_c2_g1	GO:0005506	iron ion binding	-1.85822	-1.64777	-1.75299
TRINITY_DN53076_c0_g1	GO:0005506	iron ion binding	-1.95778	-1.74653	-1.85215
TRINITY_DN51075_c0_g2	GO:0005506	iron ion binding	-1.97332	-1.76136	-1.86734
TRINITY_DN69165_c1_g1	GO:0005506	iron ion binding	-2.01352	-1.79072	-1.90212
TRINITY_DN66105_c1_g1	GO:0005506	iron ion binding	-2.0258	-1.79859	-1.91219
TRINITY_DN63815_c1_g2	GO:0005506	iron ion binding	-2.12763	-1.91932	-2.02348
TRINITY_DN72057_c3_g1	GO:0005506	iron ion binding	-2.21433	-1.99584	-2.10508
TRINITY_DN57091_c0_g2	GO:0005506	iron ion binding	-2.23321	-2.04622	-2.13971
TRINITY_DN60356_c0_g1	GO:0005506	iron ion binding	-2.40782	-2.23862	-2.32322
TRINITY_DN71749_c2_g1	GO:0005506	iron ion binding	-2.47639	-2.26437	-2.37038
TRINITY_DN56246_c0_g1	GO:0005506	iron ion binding	-2.48409	-2.29881	-2.39145
TRINITY_DN60648_c0_g1	GO:0005506	iron ion binding	-2.49811	-2.28767	-2.39289
TRINITY_DN48030_c0_g1	GO:0005506	iron ion binding	-2.5071	inf	-2.5071
TRINITY_DN64368_c0_g1	GO:0005506	iron ion binding	-2.61163	-2.455	-2.53331
TRINITY_DN72057_c3_g4	GO:0005506	iron ion binding	-2.61363	-2.40701	-2.51032
TRINITY_DN61684_c0_g1	GO:0005506	iron ion binding	-2.63256	-2.40822	-2.52039
TRINITY_DN41144_c0_g1	GO:0005506	iron ion binding	-2.6331	inf	-2.6331
TRINITY_DN63346_c2_g5	GO:0005506	iron ion binding	-2.67686	-2.45841	-2.56763
TRINITY_DN39170_c0_g1	GO:0005506	iron ion binding	-2.68813	-2.50811	-2.59812
TRINITY_DN65855_c0_g1	GO:0005506	iron ion binding	-2.6935	-2.49567	-2.59459
TRINITY_DN55435_c1_g1	GO:0005506	iron ion binding	-2.78386	-2.5762	-2.68003
TRINITY_DN48916_c0_g1	GO:0005506	iron ion binding	-2.87701	-2.71785	-2.79743
TRINITY_DN70125_c1_g1	GO:0005506	iron ion binding	-2.89847	inf	-2.89847
TRINITY_DN49667_c0_g1	GO:0005506	iron ion binding	-2.95973	-2.75919	-2.85946
TRINITY_DN37172_c0_g1	GO:0005506	iron ion binding	-3.01741	-2.86411	-2.94076
TRINITY_DN63134_c0_g1	GO:0005506	iron ion binding	-3.03663	-2.97674	-3.00668
TRINITY_DN51560_c0_g1	GO:0005506	iron ion binding	-3.15912	-2.98877	-3.07394
TRINITY_DN89533_c0_g1	GO:0005506	iron ion binding	-3.23314	inf	-3.23314
TRINITY_DN64818_c0_g2	GO:0005506	iron ion binding	-3.26458	-3.03955	-3.15206
TRINITY_DN45499_c0_g2	GO:0005506	iron ion binding	-3.29485	-3.08709	-3.19097
TRINITY_DN124797_c0_g1	GO:0005506	iron ion binding	-3.40423	-4.97904	-4.19163
TRINITY_DN68070_c0_g1	GO:0005506	iron ion binding	-3.4201	-3.20319	-3.31164
TRINITY_DN67706_c2_g1	GO:0005506	iron ion binding	-3.57081	-3.37565	-3.47323
TRINITY_DN70736_c4_g2	GO:0005506	iron ion binding	-3.57325	-3.37326	-3.47326
TRINITY_DN64818_c0_g1	GO:0005506	iron ion binding	-3.60837	-3.39716	-3.50276
TRINITY_DN45339_c0_g2	GO:0005506	iron ion binding	-3.68409	inf	-3.68409
TRINITY_DN69056_c0_g1	GO:0005506	iron ion binding	-3.88184	inf	-3.88184
TRINITY_DN69228_c1_g1	GO:0005506	iron ion binding	-3.93467	-3.74271	-3.83869
TRINITY_DN52376_c0_g1	GO:0005506	iron ion binding	-4.0486	-3.85078	-3.94969
TRINITY_DN47329_c0_g1	GO:0005506	iron ion binding	-4.1064	-10.6368	-7.3716
TRINITY_DN70135_c1_g2	GO:0005506	iron ion binding	-4.11765	-3.92412	-4.02089
TRINITY_DN67237_c0_g3	GO:0005506	iron ion binding	-4.1822	-4.13126	-4.15673
TRINITY_DN71732_c0_g2	GO:0005506	iron ion binding	-4.33918	-10.9308	-7.63499
TRINITY_DN61734_c0_g2	GO:0005506	iron ion binding	-4.42683	-11.0609	-7.74386
TRINITY_DN54644_c0_g1	GO:0005506	iron ion binding	-4.70037	-4.50119	-4.60078
TRINITY_DN70142_c4_g1	GO:0005506	iron ion binding	-4.74502	-4.60315	-4.67409
TRINITY_DN60998_c4_g1	GO:0005506	iron ion binding	-4.77841	-4.56335	-4.67088
TRINITY_DN25607_c0_g1	GO:0005506	iron ion binding	-4.918	-4.82451	-4.87125
TRINITY_DN61992_c0_g1	GO:0005506	iron ion binding	-4.94877	-5.19446	-5.07161
TRINITY_DN18983_c0_g1	GO:0005506	iron ion binding	-4.98123	-5.39815	-5.18969
TRINITY_DN60357_c1_g1	GO:0005506	iron ion binding	-5.12693	-4.93807	-5.0325
TRINITY_DN69468_c0_g2	GO:0005506	iron ion binding	-5.17634	-4.97545	-5.07589
TRINITY_DN67366_c0_g2	GO:0005506	iron ion binding	-5.23676	-5.06378	-5.15027
TRINITY_DN52675_c0_g1	GO:0005506	iron ion binding	-5.44558	-5.38407	-5.41483
TRINITY_DN49012_c0_g1	GO:0005506	iron ion binding	-5.45238	-5.26462	-5.3585
TRINITY_DN51741_c0_g1	GO:0005506	iron ion binding	-5.95851	-5.78993	-5.87422
TRINITY_DN56931_c0_g1	GO:0005506	iron ion binding	-6.11443	-5.95131	-6.03287
TRINITY_DN63443_c1_g1	GO:0005506	iron ion binding	-6.54229	-6.43222	-6.48726
TRINITY_DN68001_c0_g1	GO:0005506	iron ion binding	-7.23235	-7.111	-7.17168
TRINITY_DN38377_c0_g1	GO:0005506	iron ion binding	-7.6878	-7.56598	-7.62689
TRINITY_DN49771_c0_g1	GO:0005506	iron ion binding	-7.74198	-7.62428	-7.68313
TRINITY_DN70459_c0_g1	GO:0005506	iron ion binding	-7.83089	-14.5565	-11.1937
TRINITY_DN61734_c0_g1	GO:0005506	iron ion binding	-8.19178	-8.05082	-8.1213
TRINITY_DN71732_c0_g3	GO:0005506	iron ion binding	-8.21973	-15.0103	-11.615
TRINITY_DN59159_c0_g1	GO:0005506	iron ion binding	-8.4885	-8.44436	-8.46643
TRINITY_DN67366_c0_g1	GO:0005506	iron ion binding	-8.57165	-8.6771	-8.62438
TRINITY_DN46040_c0_g1	GO:0005506	iron ion binding	-8.62991	-9.33338	-8.98165
TRINITY_DN59159_c0_g2	GO:0005506	iron ion binding	-8.98521	-10.3907	-9.68797
TRINITY_DN57098_c0_g1	GO:0005506	iron ion binding	-9.34635	-9.39247	-9.36941
TRINITY_DN57396_c1_g1	GO:0005506	iron ion binding	-9.38459	-9.44621	-9.4154
TRINITY_DN65855_c0_g2	GO:0005506	iron ion binding	-9.43491	-9.62562	-9.53026
TRINITY_DN45891_c0_g1	GO:0005506	iron ion binding	-9.48382	-9.38646	-9.43514
TRINITY_DN67467_c1_g2	GO:0005506	iron ion binding	-10.7462	-11.398	-11.0721
TRINITY_DN57396_c0_g1	GO:0005506	iron ion binding	-11.0415	-11.0602	-11.0508
TRINITY_DN70278_c0_g1	GO:0005506	iron ion binding	5.67661	13.0871	9.38184
TRINITY_DN78404_c0_g1	GO:0005506	iron ion binding	1.70122	1.97535	1.83829
TRINITY_DN63655_c0_g1	GO:0005506	iron ion binding	0.724324	0.970734	0.847529
TRINITY_DN57736_c0_g1	GO:0005506	iron ion binding	0.85504	1.06677	0.960905
TRINITY_DN48462_c0_g1	GO:0016705	oxidoreductase activity, acting on paired donors, with incorporation or reduction of molecular oxygen	11.1383	11.3991	11.2687
TRINITY_DN57326_c0_g2	GO:0016705	oxidoreductase activity, acting on paired donors, with incorporation or reduction of molecular oxygen	10.9704	12.458	11.7142
TRINITY_DN67467_c0_g1	GO:0016705	oxidoreductase activity, acting on paired donors, with incorporation or reduction of molecular oxygen	10.2629	12.6977	11.4803
TRINITY_DN71165_c1_g3	GO:0016705	oxidoreductase activity, acting on paired donors, with incorporation or reduction of molecular oxygen	8.67598	9.68512	9.18055
TRINITY_DN70983_c0_g2	GO:0016705	oxidoreductase activity, acting on paired donors, with incorporation or reduction of molecular oxygen	8.65293	9.44274	9.04784
TRINITY_DN63315_c0_g1	GO:0016705	oxidoreductase activity, acting on paired donors, with incorporation or reduction of molecular oxygen	8.65048	9.15011	8.9003
TRINITY_DN52393_c0_g2	GO:0016705	oxidoreductase activity, acting on paired donors, with incorporation or reduction of molecular oxygen	8.47413	8.95837	8.71625
TRINITY_DN62406_c0_g1	GO:0016705	oxidoreductase activity, acting on paired donors, with incorporation or reduction of molecular oxygen	8.3298	8.73771	8.53376
TRINITY_DN52393_c0_g1	GO:0016705	oxidoreductase activity, acting on paired donors, with incorporation or reduction of molecular oxygen	8.32528	15.6243	11.9748
TRINITY_DN70008_c2_g1	GO:0016705	oxidoreductase activity, acting on paired donors, with incorporation or reduction of molecular oxygen	8.32382	8.6638	8.49381
TRINITY_DN58298_c0_g1	GO:0016705	oxidoreductase activity, acting on paired donors, with incorporation or reduction of molecular oxygen	8.19681	8.53455	8.36568
TRINITY_DN56595_c0_g1	GO:0016705	oxidoreductase activity, acting on paired donors, with incorporation or reduction of molecular oxygen	8.01187	8.32843	8.17015
TRINITY_DN54071_c0_g1	GO:0016705	oxidoreductase activity, acting on paired donors, with incorporation or reduction of molecular oxygen	7.397	14.7344	11.0657
TRINITY_DN62248_c0_g1	GO:0016705	oxidoreductase activity, acting on paired donors, with incorporation or reduction of molecular oxygen	7.34083	8.90901	8.12492
TRINITY_DN64173_c0_g1	GO:0016705	oxidoreductase activity, acting on paired donors, with incorporation or reduction of molecular oxygen	7.30181	8.28499	7.7934
TRINITY_DN86132_c0_g1	GO:0016705	oxidoreductase activity, acting on paired donors, with incorporation or reduction of molecular oxygen	6.97292	9.25081	8.11186
TRINITY_DN59717_c0_g1	GO:0016705	oxidoreductase activity, acting on paired donors, with incorporation or reduction of molecular oxygen	6.71434	6.95658	6.83546
TRINITY_DN71753_c0_g1	GO:0016705	oxidoreductase activity, acting on paired donors, with incorporation or reduction of molecular oxygen	6.64988	6.96298	6.80643
TRINITY_DN70286_c1_g5	GO:0016705	oxidoreductase activity, acting on paired donors, with incorporation or reduction of molecular oxygen	6.28965	7.06717	6.67841
TRINITY_DN56362_c0_g1	GO:0016705	oxidoreductase activity, acting on paired donors, with incorporation or reduction of molecular oxygen	6.26092	13.4904	9.87566
TRINITY_DN46955_c0_g1	GO:0016705	oxidoreductase activity, acting on paired donors, with incorporation or reduction of molecular oxygen	6.25638	6.47642	6.3664
TRINITY_DN48432_c0_g1	GO:0016705	oxidoreductase activity, acting on paired donors, with incorporation or reduction of molecular oxygen	6.13886	8.44993	7.29439
TRINITY_DN52069_c0_g1	GO:0016705	oxidoreductase activity, acting on paired donors, with incorporation or reduction of molecular oxygen	6.08016	13.3338	9.70698
TRINITY_DN59311_c1_g1	GO:0016705	oxidoreductase activity, acting on paired donors, with incorporation or reduction of molecular oxygen	6.02162	6.24463	6.13313
TRINITY_DN64618_c0_g1	GO:0016705	oxidoreductase activity, acting on paired donors, with incorporation or reduction of molecular oxygen	5.96365	6.10108	6.03236
TRINITY_DN60507_c0_g1	GO:0016705	oxidoreductase activity, acting on paired donors, with incorporation or reduction of molecular oxygen	5.95788	7.5115	6.73469
TRINITY_DN69327_c0_g2	GO:0016705	oxidoreductase activity, acting on paired donors, with incorporation or reduction of molecular oxygen	5.9517	6.23441	6.09306
TRINITY_DN54071_c0_g2	GO:0016705	oxidoreductase activity, acting on paired donors, with incorporation or reduction of molecular oxygen	5.91164	6.2119	6.06177
TRINITY_DN54086_c0_g1	GO:0016705	oxidoreductase activity, acting on paired donors, with incorporation or reduction of molecular oxygen	5.89547	7.22467	6.56007
TRINITY_DN69882_c0_g1	GO:0016705	oxidoreductase activity, acting on paired donors, with incorporation or reduction of molecular oxygen	5.79664	13.1355	9.46606
TRINITY_DN71882_c0_g2	GO:0016705	oxidoreductase activity, acting on paired donors, with incorporation or reduction of molecular oxygen	5.77527	6.07668	5.92597
TRINITY_DN54686_c0_g1	GO:0016705	oxidoreductase activity, acting on paired donors, with incorporation or reduction of molecular oxygen	5.50762	5.76019	5.63391
TRINITY_DN71165_c1_g6	GO:0016705	oxidoreductase activity, acting on paired donors, with incorporation or reduction of molecular oxygen	5.48252	12.7098	9.09615
TRINITY_DN69963_c0_g1	GO:0016705	oxidoreductase activity, acting on paired donors, with incorporation or reduction of molecular oxygen	5.38864	5.64325	5.51595
TRINITY_DN50530_c0_g1	GO:0016705	oxidoreductase activity, acting on paired donors, with incorporation or reduction of molecular oxygen	5.1468	12.3703	8.75855
TRINITY_DN57248_c0_g1	GO:0016705	oxidoreductase activity, acting on paired donors, with incorporation or reduction of molecular oxygen	5.01692	5.19796	5.10744
TRINITY_DN61737_c0_g2	GO:0016705	oxidoreductase activity, acting on paired donors, with incorporation or reduction of molecular oxygen	4.9631	5.25441	5.10876
TRINITY_DN71942_c1_g4	GO:0016705	oxidoreductase activity, acting on paired donors, with incorporation or reduction of molecular oxygen	4.88141	6.24695	5.56418
TRINITY_DN72057_c3_g5	GO:0016705	oxidoreductase activity, acting on paired donors, with incorporation or reduction of molecular oxygen	4.85924	5.04241	4.95083
TRINITY_DN55825_c0_g1	GO:0016705	oxidoreductase activity, acting on paired donors, with incorporation or reduction of molecular oxygen	4.81328	12.0359	8.42458
TRINITY_DN53541_c0_g1	GO:0016705	oxidoreductase activity, acting on paired donors, with incorporation or reduction of molecular oxygen	4.68275	5.11437	4.89856
TRINITY_DN71877_c1_g4	GO:0016705	oxidoreductase activity, acting on paired donors, with incorporation or reduction of molecular oxygen	4.44564	4.73915	4.59239
TRINITY_DN63315_c0_g2	GO:0016705	oxidoreductase activity, acting on paired donors, with incorporation or reduction of molecular oxygen	4.39013	4.68164	4.53589
TRINITY_DN61666_c0_g1	GO:0016705	oxidoreductase activity, acting on paired donors, with incorporation or reduction of molecular oxygen	4.3773	11.5991	7.98818
TRINITY_DN71631_c0_g1	GO:0016705	oxidoreductase activity, acting on paired donors, with incorporation or reduction of molecular oxygen	4.26003	4.63617	4.4481
TRINITY_DN63920_c0_g2	GO:0016705	oxidoreductase activity, acting on paired donors, with incorporation or reduction of molecular oxygen	4.12822	4.44543	4.28683
TRINITY_DN68553_c0_g1	GO:0016705	oxidoreductase activity, acting on paired donors, with incorporation or reduction of molecular oxygen	4.04298	4.36595	4.20447
TRINITY_DN63641_c0_g1	GO:0016705	oxidoreductase activity, acting on paired donors, with incorporation or reduction of molecular oxygen	4.02865	4.28982	4.15924
TRINITY_DN71942_c1_g2	GO:0016705	oxidoreductase activity, acting on paired donors, with incorporation or reduction of molecular oxygen	3.81456	4.08253	3.94855
TRINITY_DN45564_c0_g1	GO:0016705	oxidoreductase activity, acting on paired donors, with incorporation or reduction of molecular oxygen	3.77602	4.06916	3.92259
TRINITY_DN63974_c0_g1	GO:0016705	oxidoreductase activity, acting on paired donors, with incorporation or reduction of molecular oxygen	3.72955	3.98196	3.85576
TRINITY_DN28414_c0_g1	GO:0016705	oxidoreductase activity, acting on paired donors, with incorporation or reduction of molecular oxygen	3.66507	10.9406	7.30285
TRINITY_DN70878_c0_g1	GO:0016705	oxidoreductase activity, acting on paired donors, with incorporation or reduction of molecular oxygen	3.65188	10.8881	7.26999
TRINITY_DN58178_c0_g1	GO:0016705	oxidoreductase activity, acting on paired donors, with incorporation or reduction of molecular oxygen	3.64648	inf	3.64648
TRINITY_DN61271_c0_g1	GO:0016705	oxidoreductase activity, acting on paired donors, with incorporation or reduction of molecular oxygen	3.49296	3.77453	3.63374
TRINITY_DN70983_c1_g2	GO:0016705	oxidoreductase activity, acting on paired donors, with incorporation or reduction of molecular oxygen	3.3714	3.63772	3.50456
TRINITY_DN63135_c0_g1	GO:0016705	oxidoreductase activity, acting on paired donors, with incorporation or reduction of molecular oxygen	3.34349	3.56586	3.45468
TRINITY_DN3913_c0_g1	GO:0016705	oxidoreductase activity, acting on paired donors, with incorporation or reduction of molecular oxygen	3.30142	4.79657	4.04899
TRINITY_DN43877_c0_g1	GO:0016705	oxidoreductase activity, acting on paired donors, with incorporation or reduction of molecular oxygen	3.30026	4.11227	3.70627
TRINITY_DN68643_c0_g1	GO:0016705	oxidoreductase activity, acting on paired donors, with incorporation or reduction of molecular oxygen	3.26647	3.50118	3.38382
TRINITY_DN62342_c0_g1	GO:0016705	oxidoreductase activity, acting on paired donors, with incorporation or reduction of molecular oxygen	3.15427	3.5519	3.35308
TRINITY_DN58423_c0_g1	GO:0016705	oxidoreductase activity, acting on paired donors, with incorporation or reduction of molecular oxygen	2.97791	inf	2.97791
TRINITY_DN47261_c0_g2	GO:0016705	oxidoreductase activity, acting on paired donors, with incorporation or reduction of molecular oxygen	2.95697	inf	2.95697
TRINITY_DN31546_c0_g2	GO:0016705	oxidoreductase activity, acting on paired donors, with incorporation or reduction of molecular oxygen	2.94754	3.31243	3.12999
TRINITY_DN48822_c0_g1	GO:0016705	oxidoreductase activity, acting on paired donors, with incorporation or reduction of molecular oxygen	2.92342	3.20505	3.06423
TRINITY_DN52120_c0_g1	GO:0016705	oxidoreductase activity, acting on paired donors, with incorporation or reduction of molecular oxygen	2.80024	3.18017	2.99021
TRINITY_DN55857_c0_g1	GO:0016705	oxidoreductase activity, acting on paired donors, with incorporation or reduction of molecular oxygen	2.70682	inf	2.70682
TRINITY_DN54748_c0_g1	GO:0016705	oxidoreductase activity, acting on paired donors, with incorporation or reduction of molecular oxygen	2.63443	inf	2.63443
TRINITY_DN54871_c0_g2	GO:0016705	oxidoreductase activity, acting on paired donors, with incorporation or reduction of molecular oxygen	2.54635	2.94833	2.74734
TRINITY_DN68924_c0_g1	GO:0016705	oxidoreductase activity, acting on paired donors, with incorporation or reduction of molecular oxygen	2.44816	2.71213	2.58015
TRINITY_DN70364_c1_g1	GO:0016705	oxidoreductase activity, acting on paired donors, with incorporation or reduction of molecular oxygen	2.4309	2.72262	2.57676
TRINITY_DN71942_c1_g1	GO:0016705	oxidoreductase activity, acting on paired donors, with incorporation or reduction of molecular oxygen	2.40871	2.66051	2.53461
TRINITY_DN71942_c1_g3	GO:0016705	oxidoreductase activity, acting on paired donors, with incorporation or reduction of molecular oxygen	2.38015	2.64154	2.51085
TRINITY_DN58693_c0_g1	GO:0016705	oxidoreductase activity, acting on paired donors, with incorporation or reduction of molecular oxygen	2.24531	2.48108	2.3632
TRINITY_DN59336_c0_g1	GO:0016705	oxidoreductase activity, acting on paired donors, with incorporation or reduction of molecular oxygen	2.09061	2.30798	2.19929
TRINITY_DN47598_c0_g1	GO:0016705	oxidoreductase activity, acting on paired donors, with incorporation or reduction of molecular oxygen	2.0748	2.33381	2.2043
TRINITY_DN25657_c0_g1	GO:0016705	oxidoreductase activity, acting on paired donors, with incorporation or reduction of molecular oxygen	2.01389	2.23811	2.126
TRINITY_DN45689_c0_g1	GO:0016705	oxidoreductase activity, acting on paired donors, with incorporation or reduction of molecular oxygen	1.99959	2.28192	2.14075
TRINITY_DN60475_c0_g1	GO:0016705	oxidoreductase activity, acting on paired donors, with incorporation or reduction of molecular oxygen	1.97956	2.21915	2.09936
TRINITY_DN68276_c0_g2	GO:0016705	oxidoreductase activity, acting on paired donors, with incorporation or reduction of molecular oxygen	1.89162	2.13742	2.01452
TRINITY_DN53895_c0_g1	GO:0016705	oxidoreductase activity, acting on paired donors, with incorporation or reduction of molecular oxygen	1.88156	2.17606	2.02881
TRINITY_DN87149_c0_g1	GO:0016705	oxidoreductase activity, acting on paired donors, with incorporation or reduction of molecular oxygen	1.80263	2.14497	1.9738
TRINITY_DN56665_c0_g1	GO:0016705	oxidoreductase activity, acting on paired donors, with incorporation or reduction of molecular oxygen	1.7671	2.01437	1.89074
TRINITY_DN61992_c0_g3	GO:0016705	oxidoreductase activity, acting on paired donors, with incorporation or reduction of molecular oxygen	1.69733	1.93511	1.81622
TRINITY_DN63641_c0_g2	GO:0016705	oxidoreductase activity, acting on paired donors, with incorporation or reduction of molecular oxygen	1.6754	1.99045	1.83293
TRINITY_DN70983_c0_g3	GO:0016705	oxidoreductase activity, acting on paired donors, with incorporation or reduction of molecular oxygen	1.65232	1.88407	1.7682
TRINITY_DN61911_c0_g1	GO:0016705	oxidoreductase activity, acting on paired donors, with incorporation or reduction of molecular oxygen	1.63027	1.88615	1.75821
TRINITY_DN65859_c0_g2	GO:0016705	oxidoreductase activity, acting on paired donors, with incorporation or reduction of molecular oxygen	1.57278	1.81579	1.69428
TRINITY_DN69055_c0_g1	GO:0016705	oxidoreductase activity, acting on paired donors, with incorporation or reduction of molecular oxygen	1.4768	1.75061	1.61371
TRINITY_DN40291_c0_g1	GO:0016705	oxidoreductase activity, acting on paired donors, with incorporation or reduction of molecular oxygen	1.42182	1.66577	1.5438
TRINITY_DN61482_c0_g1	GO:0016705	oxidoreductase activity, acting on paired donors, with incorporation or reduction of molecular oxygen	1.34977	1.60456	1.47716
TRINITY_DN69438_c0_g2	GO:0016705	oxidoreductase activity, acting on paired donors, with incorporation or reduction of molecular oxygen	1.31888	1.54932	1.4341
TRINITY_DN71749_c2_g4	GO:0016705	oxidoreductase activity, acting on paired donors, with incorporation or reduction of molecular oxygen	1.29494	1.52756	1.41125
TRINITY_DN59651_c0_g1	GO:0016705	oxidoreductase activity, acting on paired donors, with incorporation or reduction of molecular oxygen	1.22907	1.46567	1.34737
TRINITY_DN70538_c2_g5	GO:0016705	oxidoreductase activity, acting on paired donors, with incorporation or reduction of molecular oxygen	1.14735	1.40908	1.27822
TRINITY_DN68051_c0_g1	GO:0016705	oxidoreductase activity, acting on paired donors, with incorporation or reduction of molecular oxygen	1.13969	1.3629	1.25129
TRINITY_DN59163_c0_g1	GO:0016705	oxidoreductase activity, acting on paired donors, with incorporation or reduction of molecular oxygen	1.084	1.30744	1.19572
TRINITY_DN38664_c0_g1	GO:0016705	oxidoreductase activity, acting on paired donors, with incorporation or reduction of molecular oxygen	1.04857	1.31274	1.18066
TRINITY_DN37455_c0_g1	GO:0016705	oxidoreductase activity, acting on paired donors, with incorporation or reduction of molecular oxygen	0.852193	1.10743	0.97981
TRINITY_DN71704_c0_g3	GO:0016705	oxidoreductase activity, acting on paired donors, with incorporation or reduction of molecular oxygen	0.738131	0.958391	0.848261
TRINITY_DN69165_c1_g2	GO:0016705	oxidoreductase activity, acting on paired donors, with incorporation or reduction of molecular oxygen	0.72828	0.96203	0.845155
TRINITY_DN61545_c0_g1	GO:0016705	oxidoreductase activity, acting on paired donors, with incorporation or reduction of molecular oxygen	-0.904394	-0.710544	-0.807469
TRINITY_DN47665_c0_g1	GO:0016705	oxidoreductase activity, acting on paired donors, with incorporation or reduction of molecular oxygen	-0.953604	-0.718106	-0.835855
TRINITY_DN71951_c4_g1	GO:0016705	oxidoreductase activity, acting on paired donors, with incorporation or reduction of molecular oxygen	-0.978755	-0.755811	-0.867283
TRINITY_DN58222_c0_g1	GO:0016705	oxidoreductase activity, acting on paired donors, with incorporation or reduction of molecular oxygen	-1.07198	-0.842691	-0.957336
TRINITY_DN70712_c0_g1	GO:0016705	oxidoreductase activity, acting on paired donors, with incorporation or reduction of molecular oxygen	-1.31263	-1.09938	-1.206
TRINITY_DN71631_c3_g3	GO:0016705	oxidoreductase activity, acting on paired donors, with incorporation or reduction of molecular oxygen	-1.33511	-1.11786	-1.22649
TRINITY_DN62586_c0_g1	GO:0016705	oxidoreductase activity, acting on paired donors, with incorporation or reduction of molecular oxygen	-1.35016	-1.1456	-1.24788
TRINITY_DN60682_c0_g1	GO:0016705	oxidoreductase activity, acting on paired donors, with incorporation or reduction of molecular oxygen	-1.35017	-1.1227	-1.23644
TRINITY_DN60568_c0_g1	GO:0016705	oxidoreductase activity, acting on paired donors, with incorporation or reduction of molecular oxygen	-1.36549	-1.16044	-1.26297
TRINITY_DN69336_c0_g1	GO:0016705	oxidoreductase activity, acting on paired donors, with incorporation or reduction of molecular oxygen	-1.49729	-1.28619	-1.39174
TRINITY_DN69438_c0_g1	GO:0016705	oxidoreductase activity, acting on paired donors, with incorporation or reduction of molecular oxygen	-1.52544	-1.30533	-1.41538
TRINITY_DN68564_c1_g1	GO:0016705	oxidoreductase activity, acting on paired donors, with incorporation or reduction of molecular oxygen	-1.54901	-1.34288	-1.44595
TRINITY_DN54917_c0_g1	GO:0016705	oxidoreductase activity, acting on paired donors, with incorporation or reduction of molecular oxygen	-1.61371	-1.39179	-1.50275
TRINITY_DN71631_c3_g5	GO:0016705	oxidoreductase activity, acting on paired donors, with incorporation or reduction of molecular oxygen	-1.62473	-1.39697	-1.51085
TRINITY_DN67764_c0_g1	GO:0016705	oxidoreductase activity, acting on paired donors, with incorporation or reduction of molecular oxygen	-1.70965	-1.47574	-1.5927
TRINITY_DN71976_c1_g4	GO:0016705	oxidoreductase activity, acting on paired donors, with incorporation or reduction of molecular oxygen	-1.78302	-1.54926	-1.66614
TRINITY_DN71967_c2_g1	GO:0016705	oxidoreductase activity, acting on paired donors, with incorporation or reduction of molecular oxygen	-1.85822	-1.64777	-1.75299
TRINITY_DN53076_c0_g1	GO:0016705	oxidoreductase activity, acting on paired donors, with incorporation or reduction of molecular oxygen	-1.95778	-1.74653	-1.85215
TRINITY_DN51075_c0_g2	GO:0016705	oxidoreductase activity, acting on paired donors, with incorporation or reduction of molecular oxygen	-1.97332	-1.76136	-1.86734
TRINITY_DN69165_c1_g1	GO:0016705	oxidoreductase activity, acting on paired donors, with incorporation or reduction of molecular oxygen	-2.01352	-1.79072	-1.90212
TRINITY_DN66105_c1_g1	GO:0016705	oxidoreductase activity, acting on paired donors, with incorporation or reduction of molecular oxygen	-2.0258	-1.79859	-1.91219
TRINITY_DN63815_c1_g2	GO:0016705	oxidoreductase activity, acting on paired donors, with incorporation or reduction of molecular oxygen	-2.12763	-1.91932	-2.02348
TRINITY_DN72057_c3_g1	GO:0016705	oxidoreductase activity, acting on paired donors, with incorporation or reduction of molecular oxygen	-2.21433	-1.99584	-2.10508
TRINITY_DN60356_c0_g1	GO:0016705	oxidoreductase activity, acting on paired donors, with incorporation or reduction of molecular oxygen	-2.40782	-2.23862	-2.32322
TRINITY_DN71749_c2_g1	GO:0016705	oxidoreductase activity, acting on paired donors, with incorporation or reduction of molecular oxygen	-2.47639	-2.26437	-2.37038
TRINITY_DN56246_c0_g1	GO:0016705	oxidoreductase activity, acting on paired donors, with incorporation or reduction of molecular oxygen	-2.48409	-2.29881	-2.39145
TRINITY_DN60648_c0_g1	GO:0016705	oxidoreductase activity, acting on paired donors, with incorporation or reduction of molecular oxygen	-2.49811	-2.28767	-2.39289
TRINITY_DN48030_c0_g1	GO:0016705	oxidoreductase activity, acting on paired donors, with incorporation or reduction of molecular oxygen	-2.5071	inf	-2.5071
TRINITY_DN64368_c0_g1	GO:0016705	oxidoreductase activity, acting on paired donors, with incorporation or reduction of molecular oxygen	-2.61163	-2.455	-2.53331
TRINITY_DN72057_c3_g4	GO:0016705	oxidoreductase activity, acting on paired donors, with incorporation or reduction of molecular oxygen	-2.61363	-2.40701	-2.51032
TRINITY_DN61684_c0_g1	GO:0016705	oxidoreductase activity, acting on paired donors, with incorporation or reduction of molecular oxygen	-2.63256	-2.40822	-2.52039
TRINITY_DN41144_c0_g1	GO:0016705	oxidoreductase activity, acting on paired donors, with incorporation or reduction of molecular oxygen	-2.6331	inf	-2.6331
TRINITY_DN65855_c0_g1	GO:0016705	oxidoreductase activity, acting on paired donors, with incorporation or reduction of molecular oxygen	-2.6935	-2.49567	-2.59459
TRINITY_DN48916_c0_g1	GO:0016705	oxidoreductase activity, acting on paired donors, with incorporation or reduction of molecular oxygen	-2.87701	-2.71785	-2.79743
TRINITY_DN49667_c0_g1	GO:0016705	oxidoreductase activity, acting on paired donors, with incorporation or reduction of molecular oxygen	-2.95973	-2.75919	-2.85946
TRINITY_DN37172_c0_g1	GO:0016705	oxidoreductase activity, acting on paired donors, with incorporation or reduction of molecular oxygen	-3.01741	-2.86411	-2.94076
TRINITY_DN63134_c0_g1	GO:0016705	oxidoreductase activity, acting on paired donors, with incorporation or reduction of molecular oxygen	-3.03663	-2.97674	-3.00668
TRINITY_DN51560_c0_g1	GO:0016705	oxidoreductase activity, acting on paired donors, with incorporation or reduction of molecular oxygen	-3.15912	-2.98877	-3.07394
TRINITY_DN89533_c0_g1	GO:0016705	oxidoreductase activity, acting on paired donors, with incorporation or reduction of molecular oxygen	-3.23314	inf	-3.23314
TRINITY_DN64818_c0_g2	GO:0016705	oxidoreductase activity, acting on paired donors, with incorporation or reduction of molecular oxygen	-3.26458	-3.03955	-3.15206
TRINITY_DN45499_c0_g2	GO:0016705	oxidoreductase activity, acting on paired donors, with incorporation or reduction of molecular oxygen	-3.29485	-3.08709	-3.19097
TRINITY_DN68070_c0_g1	GO:0016705	oxidoreductase activity, acting on paired donors, with incorporation or reduction of molecular oxygen	-3.4201	-3.20319	-3.31164
TRINITY_DN67706_c2_g1	GO:0016705	oxidoreductase activity, acting on paired donors, with incorporation or reduction of molecular oxygen	-3.57081	-3.37565	-3.47323
TRINITY_DN70736_c4_g2	GO:0016705	oxidoreductase activity, acting on paired donors, with incorporation or reduction of molecular oxygen	-3.57325	-3.37326	-3.47326
TRINITY_DN64818_c0_g1	GO:0016705	oxidoreductase activity, acting on paired donors, with incorporation or reduction of molecular oxygen	-3.60837	-3.39716	-3.50276
TRINITY_DN69056_c0_g1	GO:0016705	oxidoreductase activity, acting on paired donors, with incorporation or reduction of molecular oxygen	-3.88184	inf	-3.88184
TRINITY_DN69228_c1_g1	GO:0016705	oxidoreductase activity, acting on paired donors, with incorporation or reduction of molecular oxygen	-3.93467	-3.74271	-3.83869
TRINITY_DN52376_c0_g1	GO:0016705	oxidoreductase activity, acting on paired donors, with incorporation or reduction of molecular oxygen	-4.0486	-3.85078	-3.94969
TRINITY_DN70135_c1_g2	GO:0016705	oxidoreductase activity, acting on paired donors, with incorporation or reduction of molecular oxygen	-4.11765	-3.92412	-4.02089
TRINITY_DN67237_c0_g3	GO:0016705	oxidoreductase activity, acting on paired donors, with incorporation or reduction of molecular oxygen	-4.1822	-4.13126	-4.15673
TRINITY_DN61734_c0_g2	GO:0016705	oxidoreductase activity, acting on paired donors, with incorporation or reduction of molecular oxygen	-4.42683	-11.0609	-7.74386
TRINITY_DN54644_c0_g1	GO:0016705	oxidoreductase activity, acting on paired donors, with incorporation or reduction of molecular oxygen	-4.70037	-4.50119	-4.60078
TRINITY_DN70142_c4_g1	GO:0016705	oxidoreductase activity, acting on paired donors, with incorporation or reduction of molecular oxygen	-4.74502	-4.60315	-4.67409
TRINITY_DN25607_c0_g1	GO:0016705	oxidoreductase activity, acting on paired donors, with incorporation or reduction of molecular oxygen	-4.918	-4.82451	-4.87125
TRINITY_DN61992_c0_g1	GO:0016705	oxidoreductase activity, acting on paired donors, with incorporation or reduction of molecular oxygen	-4.94877	-5.19446	-5.07161
TRINITY_DN60357_c1_g1	GO:0016705	oxidoreductase activity, acting on paired donors, with incorporation or reduction of molecular oxygen	-5.12693	-4.93807	-5.0325
TRINITY_DN69468_c0_g2	GO:0016705	oxidoreductase activity, acting on paired donors, with incorporation or reduction of molecular oxygen	-5.17634	-4.97545	-5.07589
TRINITY_DN67366_c0_g2	GO:0016705	oxidoreductase activity, acting on paired donors, with incorporation or reduction of molecular oxygen	-5.23676	-5.06378	-5.15027
TRINITY_DN52675_c0_g1	GO:0016705	oxidoreductase activity, acting on paired donors, with incorporation or reduction of molecular oxygen	-5.44558	-5.38407	-5.41483
TRINITY_DN49012_c0_g1	GO:0016705	oxidoreductase activity, acting on paired donors, with incorporation or reduction of molecular oxygen	-5.45238	-5.26462	-5.3585
TRINITY_DN51741_c0_g1	GO:0016705	oxidoreductase activity, acting on paired donors, with incorporation or reduction of molecular oxygen	-5.95851	-5.78993	-5.87422
TRINITY_DN56931_c0_g1	GO:0016705	oxidoreductase activity, acting on paired donors, with incorporation or reduction of molecular oxygen	-6.11443	-5.95131	-6.03287
TRINITY_DN68001_c0_g1	GO:0016705	oxidoreductase activity, acting on paired donors, with incorporation or reduction of molecular oxygen	-7.23235	-7.111	-7.17168
TRINITY_DN38377_c0_g1	GO:0016705	oxidoreductase activity, acting on paired donors, with incorporation or reduction of molecular oxygen	-7.6878	-7.56598	-7.62689
TRINITY_DN49771_c0_g1	GO:0016705	oxidoreductase activity, acting on paired donors, with incorporation or reduction of molecular oxygen	-7.74198	-7.62428	-7.68313
TRINITY_DN70459_c0_g1	GO:0016705	oxidoreductase activity, acting on paired donors, with incorporation or reduction of molecular oxygen	-7.83089	-14.5565	-11.1937
TRINITY_DN61734_c0_g1	GO:0016705	oxidoreductase activity, acting on paired donors, with incorporation or reduction of molecular oxygen	-8.19178	-8.05082	-8.1213
TRINITY_DN59159_c0_g1	GO:0016705	oxidoreductase activity, acting on paired donors, with incorporation or reduction of molecular oxygen	-8.4885	-8.44436	-8.46643
TRINITY_DN67366_c0_g1	GO:0016705	oxidoreductase activity, acting on paired donors, with incorporation or reduction of molecular oxygen	-8.57165	-8.6771	-8.62438
TRINITY_DN46040_c0_g1	GO:0016705	oxidoreductase activity, acting on paired donors, with incorporation or reduction of molecular oxygen	-8.62991	-9.33338	-8.98165
TRINITY_DN59159_c0_g2	GO:0016705	oxidoreductase activity, acting on paired donors, with incorporation or reduction of molecular oxygen	-8.98521	-10.3907	-9.68797
TRINITY_DN57098_c0_g1	GO:0016705	oxidoreductase activity, acting on paired donors, with incorporation or reduction of molecular oxygen	-9.34635	-9.39247	-9.36941
TRINITY_DN65855_c0_g2	GO:0016705	oxidoreductase activity, acting on paired donors, with incorporation or reduction of molecular oxygen	-9.43491	-9.62562	-9.53026
TRINITY_DN45891_c0_g1	GO:0016705	oxidoreductase activity, acting on paired donors, with incorporation or reduction of molecular oxygen	-9.48382	-9.38646	-9.43514
TRINITY_DN67467_c1_g2	GO:0016705	oxidoreductase activity, acting on paired donors, with incorporation or reduction of molecular oxygen	-10.7462	-11.398	-11.0721
TRINITY_DN78404_c0_g1	GO:0016705	oxidoreductase activity, acting on paired donors, with incorporation or reduction of molecular oxygen	1.70122	1.97535	1.83829
TRINITY_DN63655_c0_g1	GO:0016705	oxidoreductase activity, acting on paired donors, with incorporation or reduction of molecular oxygen	0.724324	0.970734	0.847529
TRINITY_DN57736_c0_g1	GO:0016705	oxidoreductase activity, acting on paired donors, with incorporation or reduction of molecular oxygen	0.85504	1.06677	0.960905
TRINITY_DN54571_c0_g1	GO:0016706	oxidoreductase activity, acting on paired donors, with incorporation or reduction of molecular oxygen, 2-oxoglutarate as one donor, and incorporation of one atom each of oxygen into both donors	11.7109	19.1228	15.4168
TRINITY_DN62997_c0_g2	GO:0016706	oxidoreductase activity, acting on paired donors, with incorporation or reduction of molecular oxygen, 2-oxoglutarate as one donor, and incorporation of one atom each of oxygen into both donors	10.9179	11.2867	11.1023
TRINITY_DN39935_c0_g1	GO:0016706	oxidoreductase activity, acting on paired donors, with incorporation or reduction of molecular oxygen, 2-oxoglutarate as one donor, and incorporation of one atom each of oxygen into both donors	10.8851	11.1255	11.0053
TRINITY_DN61104_c1_g2	GO:0016706	oxidoreductase activity, acting on paired donors, with incorporation or reduction of molecular oxygen, 2-oxoglutarate as one donor, and incorporation of one atom each of oxygen into both donors	10.105	11.7772	10.9411
TRINITY_DN66426_c0_g1	GO:0016706	oxidoreductase activity, acting on paired donors, with incorporation or reduction of molecular oxygen, 2-oxoglutarate as one donor, and incorporation of one atom each of oxygen into both donors	9.88837	11.0979	10.4931
TRINITY_DN58052_c0_g2	GO:0016706	oxidoreductase activity, acting on paired donors, with incorporation or reduction of molecular oxygen, 2-oxoglutarate as one donor, and incorporation of one atom each of oxygen into both donors	8.74868	16.0752	12.412
TRINITY_DN66455_c0_g1	GO:0016706	oxidoreductase activity, acting on paired donors, with incorporation or reduction of molecular oxygen, 2-oxoglutarate as one donor, and incorporation of one atom each of oxygen into both donors	8.37734	10.1288	9.25305
TRINITY_DN62374_c0_g1	GO:0016706	oxidoreductase activity, acting on paired donors, with incorporation or reduction of molecular oxygen, 2-oxoglutarate as one donor, and incorporation of one atom each of oxygen into both donors	7.79243	8.2726	8.03251
TRINITY_DN55107_c0_g1	GO:0016706	oxidoreductase activity, acting on paired donors, with incorporation or reduction of molecular oxygen, 2-oxoglutarate as one donor, and incorporation of one atom each of oxygen into both donors	7.22912	7.5858	7.40746
TRINITY_DN70714_c0_g1	GO:0016706	oxidoreductase activity, acting on paired donors, with incorporation or reduction of molecular oxygen, 2-oxoglutarate as one donor, and incorporation of one atom each of oxygen into both donors	6.82291	7.08311	6.95301
TRINITY_DN38990_c0_g1	GO:0016706	oxidoreductase activity, acting on paired donors, with incorporation or reduction of molecular oxygen, 2-oxoglutarate as one donor, and incorporation of one atom each of oxygen into both donors	6.64145	8.34794	7.49469
TRINITY_DN54757_c0_g1	GO:0016706	oxidoreductase activity, acting on paired donors, with incorporation or reduction of molecular oxygen, 2-oxoglutarate as one donor, and incorporation of one atom each of oxygen into both donors	6.62343	8.44914	7.53629
TRINITY_DN49259_c0_g1	GO:0016706	oxidoreductase activity, acting on paired donors, with incorporation or reduction of molecular oxygen, 2-oxoglutarate as one donor, and incorporation of one atom each of oxygen into both donors	6.62288	7.61587	7.11938
TRINITY_DN52341_c0_g1	GO:0016706	oxidoreductase activity, acting on paired donors, with incorporation or reduction of molecular oxygen, 2-oxoglutarate as one donor, and incorporation of one atom each of oxygen into both donors	6.27828	6.84664	6.56246
TRINITY_DN55417_c0_g1	GO:0016706	oxidoreductase activity, acting on paired donors, with incorporation or reduction of molecular oxygen, 2-oxoglutarate as one donor, and incorporation of one atom each of oxygen into both donors	6.0431	6.38482	6.21396
TRINITY_DN58052_c0_g1	GO:0016706	oxidoreductase activity, acting on paired donors, with incorporation or reduction of molecular oxygen, 2-oxoglutarate as one donor, and incorporation of one atom each of oxygen into both donors	5.89896	8.20382	7.05139
TRINITY_DN50057_c0_g1	GO:0016706	oxidoreductase activity, acting on paired donors, with incorporation or reduction of molecular oxygen, 2-oxoglutarate as one donor, and incorporation of one atom each of oxygen into both donors	5.39277	6.69776	6.04527
TRINITY_DN38766_c0_g1	GO:0016706	oxidoreductase activity, acting on paired donors, with incorporation or reduction of molecular oxygen, 2-oxoglutarate as one donor, and incorporation of one atom each of oxygen into both donors	5.35502	7.61036	6.48269
TRINITY_DN67441_c0_g1	GO:0016706	oxidoreductase activity, acting on paired donors, with incorporation or reduction of molecular oxygen, 2-oxoglutarate as one donor, and incorporation of one atom each of oxygen into both donors	5.22599	5.5997	5.41284
TRINITY_DN124408_c0_g2	GO:0016706	oxidoreductase activity, acting on paired donors, with incorporation or reduction of molecular oxygen, 2-oxoglutarate as one donor, and incorporation of one atom each of oxygen into both donors	4.92537	12.138	8.53168
TRINITY_DN123804_c0_g2	GO:0016706	oxidoreductase activity, acting on paired donors, with incorporation or reduction of molecular oxygen, 2-oxoglutarate as one donor, and incorporation of one atom each of oxygen into both donors	4.73323	11.9444	8.33882
TRINITY_DN9859_c0_g1	GO:0016706	oxidoreductase activity, acting on paired donors, with incorporation or reduction of molecular oxygen, 2-oxoglutarate as one donor, and incorporation of one atom each of oxygen into both donors	4.57452	11.8124	8.19346
TRINITY_DN65654_c0_g2	GO:0016706	oxidoreductase activity, acting on paired donors, with incorporation or reduction of molecular oxygen, 2-oxoglutarate as one donor, and incorporation of one atom each of oxygen into both donors	4.41411	4.78671	4.60041
TRINITY_DN65791_c1_g4	GO:0016706	oxidoreductase activity, acting on paired donors, with incorporation or reduction of molecular oxygen, 2-oxoglutarate as one donor, and incorporation of one atom each of oxygen into both donors	4.36679	4.72869	4.54774
TRINITY_DN39935_c0_g2	GO:0016706	oxidoreductase activity, acting on paired donors, with incorporation or reduction of molecular oxygen, 2-oxoglutarate as one donor, and incorporation of one atom each of oxygen into both donors	4.3523	6.63839	5.49535
TRINITY_DN71957_c0_g2	GO:0016706	oxidoreductase activity, acting on paired donors, with incorporation or reduction of molecular oxygen, 2-oxoglutarate as one donor, and incorporation of one atom each of oxygen into both donors	4.30943	4.56143	4.43543
TRINITY_DN53244_c0_g1	GO:0016706	oxidoreductase activity, acting on paired donors, with incorporation or reduction of molecular oxygen, 2-oxoglutarate as one donor, and incorporation of one atom each of oxygen into both donors	4.2956	6.57314	5.43437
TRINITY_DN60815_c0_g1	GO:0016706	oxidoreductase activity, acting on paired donors, with incorporation or reduction of molecular oxygen, 2-oxoglutarate as one donor, and incorporation of one atom each of oxygen into both donors	4.15945	5.89279	5.02612
TRINITY_DN53270_c0_g1	GO:0016706	oxidoreductase activity, acting on paired donors, with incorporation or reduction of molecular oxygen, 2-oxoglutarate as one donor, and incorporation of one atom each of oxygen into both donors	4.15337	11.4372	7.7953
TRINITY_DN68685_c2_g1	GO:0016706	oxidoreductase activity, acting on paired donors, with incorporation or reduction of molecular oxygen, 2-oxoglutarate as one donor, and incorporation of one atom each of oxygen into both donors	3.91401	4.29056	4.10228
TRINITY_DN64580_c4_g2	GO:0016706	oxidoreductase activity, acting on paired donors, with incorporation or reduction of molecular oxygen, 2-oxoglutarate as one donor, and incorporation of one atom each of oxygen into both donors	3.88244	4.09927	3.99085
TRINITY_DN46875_c0_g1	GO:0016706	oxidoreductase activity, acting on paired donors, with incorporation or reduction of molecular oxygen, 2-oxoglutarate as one donor, and incorporation of one atom each of oxygen into both donors	3.63291	10.8492	7.24103
TRINITY_DN61656_c0_g1	GO:0016706	oxidoreductase activity, acting on paired donors, with incorporation or reduction of molecular oxygen, 2-oxoglutarate as one donor, and incorporation of one atom each of oxygen into both donors	3.30968	inf	3.30968
TRINITY_DN65190_c1_g4	GO:0016706	oxidoreductase activity, acting on paired donors, with incorporation or reduction of molecular oxygen, 2-oxoglutarate as one donor, and incorporation of one atom each of oxygen into both donors	3.19721	3.71794	3.45757
TRINITY_DN61027_c0_g1	GO:0016706	oxidoreductase activity, acting on paired donors, with incorporation or reduction of molecular oxygen, 2-oxoglutarate as one donor, and incorporation of one atom each of oxygen into both donors	3.08448	3.90459	3.49453
TRINITY_DN70749_c0_g1	GO:0016706	oxidoreductase activity, acting on paired donors, with incorporation or reduction of molecular oxygen, 2-oxoglutarate as one donor, and incorporation of one atom each of oxygen into both donors	2.88391	3.11544	2.99967
TRINITY_DN51813_c0_g1	GO:0016706	oxidoreductase activity, acting on paired donors, with incorporation or reduction of molecular oxygen, 2-oxoglutarate as one donor, and incorporation of one atom each of oxygen into both donors	2.82958	3.03708	2.93333
TRINITY_DN136829_c0_g1	GO:0016706	oxidoreductase activity, acting on paired donors, with incorporation or reduction of molecular oxygen, 2-oxoglutarate as one donor, and incorporation of one atom each of oxygen into both donors	2.65277	inf	2.65277
TRINITY_DN61028_c0_g6	GO:0016706	oxidoreductase activity, acting on paired donors, with incorporation or reduction of molecular oxygen, 2-oxoglutarate as one donor, and incorporation of one atom each of oxygen into both donors	2.54441	2.77752	2.66096
TRINITY_DN68264_c2_g1	GO:0016706	oxidoreductase activity, acting on paired donors, with incorporation or reduction of molecular oxygen, 2-oxoglutarate as one donor, and incorporation of one atom each of oxygen into both donors	2.40366	2.71238	2.55802
TRINITY_DN65791_c0_g1	GO:0016706	oxidoreductase activity, acting on paired donors, with incorporation or reduction of molecular oxygen, 2-oxoglutarate as one donor, and incorporation of one atom each of oxygen into both donors	2.3893	2.64784	2.51857
TRINITY_DN57275_c0_g1	GO:0016706	oxidoreductase activity, acting on paired donors, with incorporation or reduction of molecular oxygen, 2-oxoglutarate as one donor, and incorporation of one atom each of oxygen into both donors	2.1971	2.43359	2.31534
TRINITY_DN52577_c0_g1	GO:0016706	oxidoreductase activity, acting on paired donors, with incorporation or reduction of molecular oxygen, 2-oxoglutarate as one donor, and incorporation of one atom each of oxygen into both donors	1.81192	2.04878	1.93035
TRINITY_DN50087_c0_g1	GO:0016706	oxidoreductase activity, acting on paired donors, with incorporation or reduction of molecular oxygen, 2-oxoglutarate as one donor, and incorporation of one atom each of oxygen into both donors	1.78986	1.99747	1.89366
TRINITY_DN60091_c1_g2	GO:0016706	oxidoreductase activity, acting on paired donors, with incorporation or reduction of molecular oxygen, 2-oxoglutarate as one donor, and incorporation of one atom each of oxygen into both donors	1.76732	2.02041	1.89386
TRINITY_DN70749_c0_g2	GO:0016706	oxidoreductase activity, acting on paired donors, with incorporation or reduction of molecular oxygen, 2-oxoglutarate as one donor, and incorporation of one atom each of oxygen into both donors	1.73193	1.96125	1.84659
TRINITY_DN59439_c0_g1	GO:0016706	oxidoreductase activity, acting on paired donors, with incorporation or reduction of molecular oxygen, 2-oxoglutarate as one donor, and incorporation of one atom each of oxygen into both donors	1.08733	1.30674	1.19704
TRINITY_DN67458_c0_g1	GO:0016706	oxidoreductase activity, acting on paired donors, with incorporation or reduction of molecular oxygen, 2-oxoglutarate as one donor, and incorporation of one atom each of oxygen into both donors	1.03712	1.27357	1.15535
TRINITY_DN57290_c0_g1	GO:0016706	oxidoreductase activity, acting on paired donors, with incorporation or reduction of molecular oxygen, 2-oxoglutarate as one donor, and incorporation of one atom each of oxygen into both donors	0.909479	1.16443	1.03696
TRINITY_DN71271_c0_g1	GO:0016706	oxidoreductase activity, acting on paired donors, with incorporation or reduction of molecular oxygen, 2-oxoglutarate as one donor, and incorporation of one atom each of oxygen into both donors	-0.857816	-0.636901	-0.747359
TRINITY_DN61177_c0_g1	GO:0016706	oxidoreductase activity, acting on paired donors, with incorporation or reduction of molecular oxygen, 2-oxoglutarate as one donor, and incorporation of one atom each of oxygen into both donors	-1.02397	-0.793121	-0.908545
TRINITY_DN64004_c0_g2	GO:0016706	oxidoreductase activity, acting on paired donors, with incorporation or reduction of molecular oxygen, 2-oxoglutarate as one donor, and incorporation of one atom each of oxygen into both donors	-1.2375	-1.02007	-1.12878
TRINITY_DN68072_c0_g3	GO:0016706	oxidoreductase activity, acting on paired donors, with incorporation or reduction of molecular oxygen, 2-oxoglutarate as one donor, and incorporation of one atom each of oxygen into both donors	-1.27991	-1.0572	-1.16856
TRINITY_DN62652_c0_g2	GO:0016706	oxidoreductase activity, acting on paired donors, with incorporation or reduction of molecular oxygen, 2-oxoglutarate as one donor, and incorporation of one atom each of oxygen into both donors	-1.30292	-1.09667	-1.19979
TRINITY_DN65697_c0_g1	GO:0016706	oxidoreductase activity, acting on paired donors, with incorporation or reduction of molecular oxygen, 2-oxoglutarate as one donor, and incorporation of one atom each of oxygen into both donors	-1.31325	-1.10764	-1.21045
TRINITY_DN43640_c0_g1	GO:0016706	oxidoreductase activity, acting on paired donors, with incorporation or reduction of molecular oxygen, 2-oxoglutarate as one donor, and incorporation of one atom each of oxygen into both donors	-1.68139	-1.45426	-1.56783
TRINITY_DN59953_c0_g1	GO:0016706	oxidoreductase activity, acting on paired donors, with incorporation or reduction of molecular oxygen, 2-oxoglutarate as one donor, and incorporation of one atom each of oxygen into both donors	-1.71625	-1.47812	-1.59718
TRINITY_DN60754_c0_g1	GO:0016706	oxidoreductase activity, acting on paired donors, with incorporation or reduction of molecular oxygen, 2-oxoglutarate as one donor, and incorporation of one atom each of oxygen into both donors	-1.88172	-1.66671	-1.77421
TRINITY_DN68072_c0_g2	GO:0016706	oxidoreductase activity, acting on paired donors, with incorporation or reduction of molecular oxygen, 2-oxoglutarate as one donor, and incorporation of one atom each of oxygen into both donors	-1.92103	-1.67385	-1.79744
TRINITY_DN68127_c0_g2	GO:0016706	oxidoreductase activity, acting on paired donors, with incorporation or reduction of molecular oxygen, 2-oxoglutarate as one donor, and incorporation of one atom each of oxygen into both donors	-2.03251	-1.81933	-1.92592
TRINITY_DN66092_c0_g2	GO:0016706	oxidoreductase activity, acting on paired donors, with incorporation or reduction of molecular oxygen, 2-oxoglutarate as one donor, and incorporation of one atom each of oxygen into both donors	-2.3342	-2.15848	-2.24634
TRINITY_DN58949_c0_g1	GO:0016706	oxidoreductase activity, acting on paired donors, with incorporation or reduction of molecular oxygen, 2-oxoglutarate as one donor, and incorporation of one atom each of oxygen into both donors	-2.36264	-2.16977	-2.2662
TRINITY_DN57887_c0_g1	GO:0016706	oxidoreductase activity, acting on paired donors, with incorporation or reduction of molecular oxygen, 2-oxoglutarate as one donor, and incorporation of one atom each of oxygen into both donors	-2.42096	-2.22747	-2.32421
TRINITY_DN68685_c2_g5	GO:0016706	oxidoreductase activity, acting on paired donors, with incorporation or reduction of molecular oxygen, 2-oxoglutarate as one donor, and incorporation of one atom each of oxygen into both donors	-2.93577	-2.70553	-2.82065
TRINITY_DN69349_c0_g2	GO:0016706	oxidoreductase activity, acting on paired donors, with incorporation or reduction of molecular oxygen, 2-oxoglutarate as one donor, and incorporation of one atom each of oxygen into both donors	-3.07407	inf	-3.07407
TRINITY_DN69349_c0_g3	GO:0016706	oxidoreductase activity, acting on paired donors, with incorporation or reduction of molecular oxygen, 2-oxoglutarate as one donor, and incorporation of one atom each of oxygen into both donors	-3.18425	-2.97601	-3.08013
TRINITY_DN52706_c0_g1	GO:0016706	oxidoreductase activity, acting on paired donors, with incorporation or reduction of molecular oxygen, 2-oxoglutarate as one donor, and incorporation of one atom each of oxygen into both donors	-3.2312	-3.12894	-3.18007
TRINITY_DN70096_c2_g1	GO:0016706	oxidoreductase activity, acting on paired donors, with incorporation or reduction of molecular oxygen, 2-oxoglutarate as one donor, and incorporation of one atom each of oxygen into both donors	-3.46048	-3.26709	-3.36379
TRINITY_DN67694_c0_g3	GO:0016706	oxidoreductase activity, acting on paired donors, with incorporation or reduction of molecular oxygen, 2-oxoglutarate as one donor, and incorporation of one atom each of oxygen into both donors	-3.5596	inf	-3.5596
TRINITY_DN64580_c4_g1	GO:0016706	oxidoreductase activity, acting on paired donors, with incorporation or reduction of molecular oxygen, 2-oxoglutarate as one donor, and incorporation of one atom each of oxygen into both donors	-3.6417	-3.45436	-3.54803
TRINITY_DN51813_c0_g2	GO:0016706	oxidoreductase activity, acting on paired donors, with incorporation or reduction of molecular oxygen, 2-oxoglutarate as one donor, and incorporation of one atom each of oxygen into both donors	-3.7246	-3.64579	-3.68519
TRINITY_DN85229_c0_g1	GO:0016706	oxidoreductase activity, acting on paired donors, with incorporation or reduction of molecular oxygen, 2-oxoglutarate as one donor, and incorporation of one atom each of oxygen into both donors	-3.82192	-5.40849	-4.6152
TRINITY_DN62511_c0_g1	GO:0016706	oxidoreductase activity, acting on paired donors, with incorporation or reduction of molecular oxygen, 2-oxoglutarate as one donor, and incorporation of one atom each of oxygen into both donors	-3.83925	-3.71422	-3.77674
TRINITY_DN51364_c0_g1	GO:0016706	oxidoreductase activity, acting on paired donors, with incorporation or reduction of molecular oxygen, 2-oxoglutarate as one donor, and incorporation of one atom each of oxygen into both donors	-4.00732	inf	-4.00732
TRINITY_DN59001_c1_g1	GO:0016706	oxidoreductase activity, acting on paired donors, with incorporation or reduction of molecular oxygen, 2-oxoglutarate as one donor, and incorporation of one atom each of oxygen into both donors	-4.14828	-3.94082	-4.04455
TRINITY_DN65654_c0_g1	GO:0016706	oxidoreductase activity, acting on paired donors, with incorporation or reduction of molecular oxygen, 2-oxoglutarate as one donor, and incorporation of one atom each of oxygen into both donors	-4.52858	-4.31462	-4.4216
TRINITY_DN65791_c1_g1	GO:0016706	oxidoreductase activity, acting on paired donors, with incorporation or reduction of molecular oxygen, 2-oxoglutarate as one donor, and incorporation of one atom each of oxygen into both donors	-4.83291	-4.66539	-4.74915
TRINITY_DN60091_c1_g1	GO:0016706	oxidoreductase activity, acting on paired donors, with incorporation or reduction of molecular oxygen, 2-oxoglutarate as one donor, and incorporation of one atom each of oxygen into both donors	-5.14612	-6.16464	-5.65538
TRINITY_DN64004_c0_g1	GO:0016706	oxidoreductase activity, acting on paired donors, with incorporation or reduction of molecular oxygen, 2-oxoglutarate as one donor, and incorporation of one atom each of oxygen into both donors	-5.42825	-5.22096	-5.32461
TRINITY_DN45354_c0_g1	GO:0016706	oxidoreductase activity, acting on paired donors, with incorporation or reduction of molecular oxygen, 2-oxoglutarate as one donor, and incorporation of one atom each of oxygen into both donors	-8.14391	-8.06958	-8.10674
TRINITY_DN67694_c0_g1	GO:0016706	oxidoreductase activity, acting on paired donors, with incorporation or reduction of molecular oxygen, 2-oxoglutarate as one donor, and incorporation of one atom each of oxygen into both donors	-9.05909	-10.2786	-9.66884
TRINITY_DN56243_c0_g1	GO:0016706	oxidoreductase activity, acting on paired donors, with incorporation or reduction of molecular oxygen, 2-oxoglutarate as one donor, and incorporation of one atom each of oxygen into both donors	-9.44582	-11.1658	-10.3058
TRINITY_DN63253_c0_g1	GO:0016706	oxidoreductase activity, acting on paired donors, with incorporation or reduction of molecular oxygen, 2-oxoglutarate as one donor, and incorporation of one atom each of oxygen into both donors	0.39874	0.627156	0.512948
TRINITY_DN53979_c0_g1	GO:0016706	oxidoreductase activity, acting on paired donors, with incorporation or reduction of molecular oxygen, 2-oxoglutarate as one donor, and incorporation of one atom each of oxygen into both donors	0.837078	1.03774	0.937408
TRINITY_DN40498_c0_g2	GO:0016706	oxidoreductase activity, acting on paired donors, with incorporation or reduction of molecular oxygen, 2-oxoglutarate as one donor, and incorporation of one atom each of oxygen into both donors	1.01773	1.24206	1.12989
TRINITY_DN61044_c4_g1	GO:0016706	oxidoreductase activity, acting on paired donors, with incorporation or reduction of molecular oxygen, 2-oxoglutarate as one donor, and incorporation of one atom each of oxygen into both donors	0.482229	0.715463	0.598846
TRINITY_DN43087_c0_g3	GO:0016706	oxidoreductase activity, acting on paired donors, with incorporation or reduction of molecular oxygen, 2-oxoglutarate as one donor, and incorporation of one atom each of oxygen into both donors	1.11397	1.26016	1.18707
TRINITY_DN53388_c0_g1	GO:0016706	oxidoreductase activity, acting on paired donors, with incorporation or reduction of molecular oxygen, 2-oxoglutarate as one donor, and incorporation of one atom each of oxygen into both donors	0.593926	0.785379	0.689653
TRINITY_DN64155_c0_g1	GO:0004857	enzyme inhibitor activity	9.26595	11.6506	10.4583
TRINITY_DN29314_c0_g1	GO:0004857	enzyme inhibitor activity	7.26724	14.5435	10.9054
TRINITY_DN10407_c0_g1	GO:0004857	enzyme inhibitor activity	7.08829	7.60055	7.34442
TRINITY_DN56722_c1_g3	GO:0004857	enzyme inhibitor activity	7.08409	7.41113	7.24761
TRINITY_DN56699_c0_g1	GO:0004857	enzyme inhibitor activity	6.14015	13.3792	9.75968
TRINITY_DN62850_c0_g1	GO:0004857	enzyme inhibitor activity	5.85507	6.10464	5.97986
TRINITY_DN47590_c0_g1	GO:0004857	enzyme inhibitor activity	4.9915	6.03277	5.51213
TRINITY_DN62850_c1_g1	GO:0004857	enzyme inhibitor activity	4.88426	5.16282	5.02354
TRINITY_DN54885_c0_g1	GO:0004857	enzyme inhibitor activity	4.18183	4.44589	4.31386
TRINITY_DN103821_c0_g1	GO:0004857	enzyme inhibitor activity	4.14961	11.3529	7.75127
TRINITY_DN7686_c0_g1	GO:0004857	enzyme inhibitor activity	3.84936	11.0987	7.47403
TRINITY_DN44968_c0_g1	GO:0004857	enzyme inhibitor activity	3.44182	inf	3.44182
TRINITY_DN13899_c0_g1	GO:0004857	enzyme inhibitor activity	3.43432	10.6301	7.03223
TRINITY_DN21816_c0_g1	GO:0004857	enzyme inhibitor activity	3.14452	inf	3.14452
TRINITY_DN18192_c0_g1	GO:0004857	enzyme inhibitor activity	2.81002	inf	2.81002
TRINITY_DN1630_c0_g1	GO:0004857	enzyme inhibitor activity	2.75039	3.00048	2.87543
TRINITY_DN66052_c0_g1	GO:0004857	enzyme inhibitor activity	2.37792	2.63549	2.5067
TRINITY_DN52184_c0_g1	GO:0004857	enzyme inhibitor activity	2.17407	2.42121	2.29764
TRINITY_DN67999_c2_g1	GO:0004857	enzyme inhibitor activity	2.17347	2.41629	2.29488
TRINITY_DN45507_c0_g1	GO:0004857	enzyme inhibitor activity	2.16008	3.0731	2.61659
TRINITY_DN90133_c0_g2	GO:0004857	enzyme inhibitor activity	2.15251	2.36895	2.26073
TRINITY_DN48888_c0_g2	GO:0004857	enzyme inhibitor activity	2.1438	2.53109	2.33745
TRINITY_DN49814_c0_g1	GO:0004857	enzyme inhibitor activity	2.07701	2.35383	2.21542
TRINITY_DN56934_c0_g1	GO:0004857	enzyme inhibitor activity	2.05898	2.3387	2.19884
TRINITY_DN65892_c0_g1	GO:0004857	enzyme inhibitor activity	1.77765	2.01523	1.89644
TRINITY_DN39272_c0_g1	GO:0004857	enzyme inhibitor activity	1.42666	1.6602	1.54343
TRINITY_DN59741_c0_g2	GO:0004857	enzyme inhibitor activity	-0.743878	-0.51935	-0.631614
TRINITY_DN67291_c1_g1	GO:0004857	enzyme inhibitor activity	-0.871977	-0.660487	-0.766232
TRINITY_DN55189_c0_g1	GO:0004857	enzyme inhibitor activity	-1.29615	-1.07363	-1.18489
TRINITY_DN41844_c0_g1	GO:0004857	enzyme inhibitor activity	-1.33731	-1.10951	-1.22341
TRINITY_DN55004_c0_g1	GO:0004857	enzyme inhibitor activity	-1.42475	-1.21502	-1.31988
TRINITY_DN48888_c0_g3	GO:0004857	enzyme inhibitor activity	-1.43875	-1.21079	-1.32477
TRINITY_DN60059_c0_g1	GO:0004857	enzyme inhibitor activity	-1.55766	-1.32739	-1.44253
TRINITY_DN65790_c0_g2	GO:0004857	enzyme inhibitor activity	-2.27978	-2.38048	-2.33013
TRINITY_DN60199_c0_g2	GO:0004857	enzyme inhibitor activity	-2.74545	-2.55308	-2.64927
TRINITY_DN60199_c0_g1	GO:0004857	enzyme inhibitor activity	-2.78468	-2.64719	-2.71594
TRINITY_DN26658_c0_g1	GO:0004857	enzyme inhibitor activity	-2.99117	inf	-2.99117
TRINITY_DN54259_c0_g2	GO:0004857	enzyme inhibitor activity	-2.99155	-2.79162	-2.89158
TRINITY_DN39944_c0_g1	GO:0004857	enzyme inhibitor activity	-3.04932	-2.9317	-2.99051
TRINITY_DN3758_c0_g1	GO:0004857	enzyme inhibitor activity	-3.05884	-2.85159	-2.95522
TRINITY_DN42687_c0_g1	GO:0004857	enzyme inhibitor activity	-3.10685	inf	-3.10685
TRINITY_DN87885_c0_g1	GO:0004857	enzyme inhibitor activity	-3.16719	inf	-3.16719
TRINITY_DN59055_c0_g1	GO:0004857	enzyme inhibitor activity	-3.92271	-3.71415	-3.81843
TRINITY_DN60057_c0_g1	GO:0004857	enzyme inhibitor activity	-4.05344	-4.04775	-4.05059
TRINITY_DN41986_c0_g2	GO:0004857	enzyme inhibitor activity	-4.52003	-11.066	-7.79301
TRINITY_DN54259_c0_g1	GO:0004857	enzyme inhibitor activity	-5.05758	-4.85719	-4.95739
TRINITY_DN30124_c0_g1	GO:0004857	enzyme inhibitor activity	-5.26012	-5.22098	-5.24055
TRINITY_DN63506_c0_g1	GO:0004857	enzyme inhibitor activity	-5.47556	-5.34695	-5.41126
TRINITY_DN69291_c2_g1	GO:0004857	enzyme inhibitor activity	-6.06891	-5.93528	-6.0021
TRINITY_DN41986_c0_g1	GO:0004857	enzyme inhibitor activity	-6.60128	-13.2094	-9.90533
TRINITY_DN67999_c2_g2	GO:0004857	enzyme inhibitor activity	-8.60994	-8.58174	-8.59584
TRINITY_DN69767_c0_g2	GO:0004857	enzyme inhibitor activity	-11.4024	-11.5746	-11.4885
TRINITY_DN56722_c1_g2	GO:0004857	enzyme inhibitor activity	1.26783	1.53723	1.40253
TRINITY_DN71971_c0_g3	GO:0004857	enzyme inhibitor activity	0.863254	1.12946	0.996357
TRINITY_DN69767_c0_g1	GO:0004857	enzyme inhibitor activity	1.61133	1.95506	1.78319
TRINITY_DN66418_c1_g3	GO:0004601	peroxidase activity	10.5608	12.3282	11.4445
TRINITY_DN62703_c0_g3	GO:0004601	peroxidase activity	10.2465	11.3037	10.7751
TRINITY_DN40172_c0_g1	GO:0004601	peroxidase activity	9.54709	11.2203	10.3837
TRINITY_DN41626_c0_g1	GO:0004601	peroxidase activity	8.97276	9.70099	9.33688
TRINITY_DN60229_c2_g1	GO:0004601	peroxidase activity	8.54121	9.03151	8.78636
TRINITY_DN60497_c0_g1	GO:0004601	peroxidase activity	8.47606	8.72648	8.60127
TRINITY_DN68646_c3_g3	GO:0004601	peroxidase activity	8.37613	8.77858	8.57735
TRINITY_DN54832_c0_g1	GO:0004601	peroxidase activity	8.22928	8.82399	8.52663
TRINITY_DN58534_c1_g1	GO:0004601	peroxidase activity	7.34387	14.6384	10.9911
TRINITY_DN40046_c0_g2	GO:0004601	peroxidase activity	6.76865	14.022	10.3953
TRINITY_DN58860_c0_g1	GO:0004601	peroxidase activity	6.54531	13.8113	10.1783
TRINITY_DN56429_c0_g1	GO:0004601	peroxidase activity	6.51066	13.7752	10.1429
TRINITY_DN51551_c0_g1	GO:0004601	peroxidase activity	6.26203	6.74302	6.50252
TRINITY_DN63803_c0_g1	GO:0004601	peroxidase activity	6.22484	7.73304	6.97894
TRINITY_DN55744_c0_g1	GO:0004601	peroxidase activity	6.07229	13.3775	9.72492
TRINITY_DN69346_c0_g1	GO:0004601	peroxidase activity	6.01929	7.35919	6.68924
TRINITY_DN53161_c0_g1	GO:0004601	peroxidase activity	5.09956	6.66194	5.88075
TRINITY_DN67166_c0_g3	GO:0004601	peroxidase activity	5.07933	12.3146	8.69696
TRINITY_DN68688_c0_g1	GO:0004601	peroxidase activity	5.02946	12.2396	8.63455
TRINITY_DN54725_c0_g2	GO:0004601	peroxidase activity	4.85519	5.13241	4.9938
TRINITY_DN63221_c0_g1	GO:0004601	peroxidase activity	4.82885	5.09296	4.9609
TRINITY_DN72012_c0_g1	GO:0004601	peroxidase activity	4.81306	6.02411	5.41859
TRINITY_DN68646_c6_g1	GO:0004601	peroxidase activity	4.62965	4.90258	4.76612
TRINITY_DN62703_c0_g2	GO:0004601	peroxidase activity	4.59376	4.90428	4.74902
TRINITY_DN70891_c0_g3	GO:0004601	peroxidase activity	4.38859	4.6186	4.50359
TRINITY_DN59188_c0_g1	GO:0004601	peroxidase activity	4.30168	11.5737	7.93769
TRINITY_DN68162_c0_g1	GO:0004601	peroxidase activity	4.28549	4.52191	4.4037
TRINITY_DN51835_c0_g1	GO:0004601	peroxidase activity	4.28055	4.52268	4.40162
TRINITY_DN59705_c0_g1	GO:0004601	peroxidase activity	4.15128	4.43215	4.29171
TRINITY_DN50162_c0_g1	GO:0004601	peroxidase activity	4.13849	4.33434	4.23641
TRINITY_DN70189_c2_g4	GO:0004601	peroxidase activity	3.61021	3.83809	3.72415
TRINITY_DN68646_c3_g2	GO:0004601	peroxidase activity	3.53632	10.7434	7.13987
TRINITY_DN27504_c0_g1	GO:0004601	peroxidase activity	3.47881	inf	3.47881
TRINITY_DN43113_c0_g1	GO:0004601	peroxidase activity	3.37636	4.35483	3.8656
TRINITY_DN67115_c1_g3	GO:0004601	peroxidase activity	3.29621	3.54046	3.41833
TRINITY_DN37819_c0_g1	GO:0004601	peroxidase activity	3.22695	inf	3.22695
TRINITY_DN56943_c1_g1	GO:0004601	peroxidase activity	3.19592	3.47698	3.33645
TRINITY_DN69346_c0_g2	GO:0004601	peroxidase activity	3.1871	10.3801	6.78358
TRINITY_DN44515_c0_g1	GO:0004601	peroxidase activity	2.96848	10.1707	6.56958
TRINITY_DN52087_c0_g1	GO:0004601	peroxidase activity	2.92455	3.20322	3.06389
TRINITY_DN56943_c1_g2	GO:0004601	peroxidase activity	2.88287	3.19682	3.03985
TRINITY_DN51255_c0_g1	GO:0004601	peroxidase activity	2.76357	inf	2.76357
TRINITY_DN26720_c0_g1	GO:0004601	peroxidase activity	2.58727	2.8428	2.71503
TRINITY_DN46851_c0_g1	GO:0004601	peroxidase activity	2.49121	2.76378	2.62749
TRINITY_DN57812_c0_g1	GO:0004601	peroxidase activity	2.45029	2.66892	2.55961
TRINITY_DN69912_c0_g3	GO:0004601	peroxidase activity	2.12045	2.37185	2.24615
TRINITY_DN68181_c4_g1	GO:0004601	peroxidase activity	1.92025	2.24199	2.08112
TRINITY_DN57770_c0_g1	GO:0004601	peroxidase activity	1.89551	2.11539	2.00545
TRINITY_DN68000_c1_g1	GO:0004601	peroxidase activity	1.89055	2.14445	2.0175
TRINITY_DN62446_c0_g3	GO:0004601	peroxidase activity	1.8749	2.11602	1.99546
TRINITY_DN54725_c0_g3	GO:0004601	peroxidase activity	1.84732	2.06832	1.95782
TRINITY_DN68646_c2_g1	GO:0004601	peroxidase activity	1.69482	1.94363	1.81922
TRINITY_DN69769_c0_g2	GO:0004601	peroxidase activity	1.68346	1.96383	1.82365
TRINITY_DN58214_c0_g2	GO:0004601	peroxidase activity	1.49171	1.77293	1.63232
TRINITY_DN58184_c1_g1	GO:0004601	peroxidase activity	1.42312	1.63689	1.53
TRINITY_DN72101_c0_g1	GO:0004601	peroxidase activity	1.37408	1.58243	1.47825
TRINITY_DN55005_c0_g1	GO:0004601	peroxidase activity	1.16494	1.39394	1.27944
TRINITY_DN67115_c1_g2	GO:0004601	peroxidase activity	1.0556	1.31553	1.18557
TRINITY_DN66023_c1_g2	GO:0004601	peroxidase activity	-0.793515	-0.571039	-0.682277
TRINITY_DN66827_c0_g1	GO:0004601	peroxidase activity	-1.07223	-0.851779	-0.962004
TRINITY_DN55008_c0_g1	GO:0004601	peroxidase activity	-1.46932	-1.25618	-1.36275
TRINITY_DN72223_c2_g3	GO:0004601	peroxidase activity	-1.85961	-1.64398	-1.7518
TRINITY_DN70669_c2_g4	GO:0004601	peroxidase activity	-1.93202	-1.73181	-1.83192
TRINITY_DN72223_c2_g6	GO:0004601	peroxidase activity	-2.1004	-1.88022	-1.99031
TRINITY_DN51054_c0_g1	GO:0004601	peroxidase activity	-2.31986	-2.14055	-2.2302
TRINITY_DN56844_c0_g1	GO:0004601	peroxidase activity	-3.45856	-3.28934	-3.37395
TRINITY_DN70669_c2_g3	GO:0004601	peroxidase activity	-4.07358	-5.06508	-4.56933
TRINITY_DN51222_c0_g1	GO:0004601	peroxidase activity	-4.15504	-4.30623	-4.23063
TRINITY_DN52142_c0_g1	GO:0004601	peroxidase activity	-4.43621	-4.24178	-4.33899
TRINITY_DN64957_c2_g1	GO:0004601	peroxidase activity	-4.62443	-4.42381	-4.52412
TRINITY_DN61695_c0_g1	GO:0004601	peroxidase activity	-5.32711	-5.18686	-5.25698
TRINITY_DN67450_c0_g2	GO:0004601	peroxidase activity	-5.95525	-5.75942	-5.85734
TRINITY_DN55821_c0_g1	GO:0004601	peroxidase activity	-6.83722	-13.5307	-10.184
TRINITY_DN44481_c0_g1	GO:0004601	peroxidase activity	-8.90432	-10.5141	-9.70921
TRINITY_DN49869_c0_g2	GO:0004601	peroxidase activity	-10.2821	-10.7571	-10.5196
TRINITY_DN69912_c0_g4	GO:0004601	peroxidase activity	1.44552	1.68749	1.56651
TRINITY_DN68918_c5_g1	GO:0005215	transporter activity	11.5867	12.0594	11.823
TRINITY_DN62676_c2_g2	GO:0005215	transporter activity	8.97164	10.7228	9.84723
TRINITY_DN42024_c0_g1	GO:0005215	transporter activity	8.90819	10.6069	9.75754
TRINITY_DN66769_c2_g1	GO:0005215	transporter activity	6.84409	14.1156	10.4798
TRINITY_DN60615_c0_g1	GO:0005215	transporter activity	6.79848	14.0862	10.4423
TRINITY_DN62676_c2_g1	GO:0005215	transporter activity	6.74593	14.009	10.3775
TRINITY_DN53945_c0_g1	GO:0005215	transporter activity	6.4181	6.76793	6.59301
TRINITY_DN71386_c0_g1	GO:0005215	transporter activity	5.94163	13.2086	9.57511
TRINITY_DN70926_c1_g1	GO:0005215	transporter activity	5.23435	5.69758	5.46596
TRINITY_DN28739_c0_g1	GO:0005215	transporter activity	4.93427	7.17176	6.05301
TRINITY_DN53548_c0_g2	GO:0005215	transporter activity	4.82912	5.12519	4.97715
TRINITY_DN46441_c0_g1	GO:0005215	transporter activity	4.71843	6.23254	5.47548
TRINITY_DN54149_c0_g1	GO:0005215	transporter activity	4.48182	4.78975	4.63578
TRINITY_DN63587_c0_g1	GO:0005215	transporter activity	4.40478	11.6051	8.00493
TRINITY_DN66851_c0_g1	GO:0005215	transporter activity	4.2673	4.51461	4.39095
TRINITY_DN66333_c0_g2	GO:0005215	transporter activity	4.06129	4.48653	4.27391
TRINITY_DN68893_c3_g1	GO:0005215	transporter activity	4.0282	4.26658	4.14739
TRINITY_DN66851_c0_g8	GO:0005215	transporter activity	3.98704	4.2866	4.13682
TRINITY_DN53544_c0_g1	GO:0005215	transporter activity	3.81325	11.0302	7.42171
TRINITY_DN25159_c0_g1	GO:0005215	transporter activity	3.77679	11.0086	7.3927
TRINITY_DN69579_c1_g1	GO:0005215	transporter activity	3.67238	3.99836	3.83537
TRINITY_DN64209_c0_g1	GO:0005215	transporter activity	3.63761	10.9181	7.27785
TRINITY_DN68217_c0_g1	GO:0005215	transporter activity	3.39556	3.64046	3.51801
TRINITY_DN64242_c0_g1	GO:0005215	transporter activity	3.34583	3.63078	3.48831
TRINITY_DN66333_c0_g1	GO:0005215	transporter activity	3.11644	3.33019	3.22331
TRINITY_DN68623_c0_g3	GO:0005215	transporter activity	3.06053	3.28476	3.17264
TRINITY_DN54381_c0_g1	GO:0005215	transporter activity	3.04272	inf	3.04272
TRINITY_DN68623_c0_g2	GO:0005215	transporter activity	2.89729	3.14602	3.02166
TRINITY_DN64609_c0_g1	GO:0005215	transporter activity	2.58641	2.81828	2.70234
TRINITY_DN57514_c2_g2	GO:0005215	transporter activity	2.42032	2.6607	2.54051
TRINITY_DN45167_c0_g1	GO:0005215	transporter activity	2.33634	2.57492	2.45563
TRINITY_DN41157_c0_g1	GO:0005215	transporter activity	2.31059	2.62078	2.46569
TRINITY_DN58594_c0_g1	GO:0005215	transporter activity	2.28662	2.5231	2.40486
TRINITY_DN68724_c0_g1	GO:0005215	transporter activity	2.17798	2.41398	2.29598
TRINITY_DN54580_c0_g1	GO:0005215	transporter activity	2.06997	2.30288	2.18642
TRINITY_DN51964_c0_g2	GO:0005215	transporter activity	2.05464	2.2951	2.17487
TRINITY_DN58610_c2_g1	GO:0005215	transporter activity	1.92777	2.15525	2.04151
TRINITY_DN53149_c0_g1	GO:0005215	transporter activity	1.87662	2.1744	2.02551
TRINITY_DN66851_c0_g9	GO:0005215	transporter activity	1.70508	1.91875	1.81192
TRINITY_DN62442_c0_g1	GO:0005215	transporter activity	1.59486	1.79672	1.69579
TRINITY_DN57359_c0_g1	GO:0005215	transporter activity	1.59321	1.82692	1.71007
TRINITY_DN60121_c0_g1	GO:0005215	transporter activity	1.57117	1.84349	1.70733
TRINITY_DN70479_c1_g3	GO:0005215	transporter activity	1.46938	1.7153	1.59234
TRINITY_DN39771_c0_g1	GO:0005215	transporter activity	1.45639	1.68194	1.56916
TRINITY_DN59027_c0_g1	GO:0005215	transporter activity	0.948706	1.19188	1.07029
TRINITY_DN66333_c0_g3	GO:0005215	transporter activity	0.919712	1.19747	1.05859
TRINITY_DN47061_c0_g1	GO:0005215	transporter activity	0.883137	1.1105	0.996819
TRINITY_DN69372_c0_g8	GO:0005215	transporter activity	0.838138	1.07798	0.95806
TRINITY_DN67601_c1_g3	GO:0005215	transporter activity	0.818903	1.05693	0.937917
TRINITY_DN33572_c0_g1	GO:0005215	transporter activity	0.81526	1.04246	0.92886
TRINITY_DN69172_c0_g3	GO:0005215	transporter activity	-0.752565	-0.512326	-0.632445
TRINITY_DN70558_c4_g1	GO:0005215	transporter activity	-0.755388	-0.52166	-0.638524
TRINITY_DN65501_c2_g1	GO:0005215	transporter activity	-0.788662	-0.565917	-0.67729
TRINITY_DN68068_c0_g2	GO:0005215	transporter activity	-0.823345	-0.598908	-0.711126
TRINITY_DN51850_c0_g1	GO:0005215	transporter activity	-0.864934	-0.638377	-0.751656
TRINITY_DN63537_c0_g1	GO:0005215	transporter activity	-0.933571	-0.693706	-0.813639
TRINITY_DN59900_c0_g1	GO:0005215	transporter activity	-1.08903	-0.900497	-0.994764
TRINITY_DN32630_c0_g1	GO:0005215	transporter activity	-1.16332	-0.978627	-1.07097
TRINITY_DN62318_c0_g1	GO:0005215	transporter activity	-1.20817	-0.979217	-1.09369
TRINITY_DN59524_c0_g1	GO:0005215	transporter activity	-1.23979	-1.02044	-1.13011
TRINITY_DN68083_c0_g2	GO:0005215	transporter activity	-1.2973	-1.07942	-1.18836
TRINITY_DN51051_c0_g1	GO:0005215	transporter activity	-1.30231	-1.06386	-1.18309
TRINITY_DN112909_c0_g1	GO:0005215	transporter activity	-1.32656	-1.11258	-1.21957
TRINITY_DN72233_c1_g2	GO:0005215	transporter activity	-1.48262	-1.25877	-1.3707
TRINITY_DN69372_c0_g6	GO:0005215	transporter activity	-1.52507	-1.32746	-1.42626
TRINITY_DN69603_c0_g1	GO:0005215	transporter activity	-1.55198	-1.32942	-1.4407
TRINITY_DN53277_c0_g1	GO:0005215	transporter activity	-1.60059	-1.40034	-1.50047
TRINITY_DN66415_c4_g1	GO:0005215	transporter activity	-1.68863	-1.46038	-1.5745
TRINITY_DN57376_c0_g1	GO:0005215	transporter activity	-1.85039	-1.64867	-1.74953
TRINITY_DN43731_c0_g1	GO:0005215	transporter activity	-1.88485	-1.67226	-1.77856
TRINITY_DN68878_c2_g3	GO:0005215	transporter activity	-1.91598	-1.70192	-1.80895
TRINITY_DN70649_c0_g1	GO:0005215	transporter activity	-1.98438	-1.77356	-1.87897
TRINITY_DN70558_c2_g1	GO:0005215	transporter activity	-2.43614	-2.25296	-2.34455
TRINITY_DN66568_c0_g1	GO:0005215	transporter activity	-2.57886	-2.35761	-2.46823
TRINITY_DN41435_c0_g1	GO:0005215	transporter activity	-2.72531	inf	-2.72531
TRINITY_DN117164_c0_g1	GO:0005215	transporter activity	-2.79629	inf	-2.79629
TRINITY_DN49489_c0_g1	GO:0005215	transporter activity	-3.14669	-2.93409	-3.04039
TRINITY_DN38472_c0_g1	GO:0005215	transporter activity	-3.2199	inf	-3.2199
TRINITY_DN61416_c1_g2	GO:0005215	transporter activity	-3.23789	inf	-3.23789
TRINITY_DN70380_c2_g4	GO:0005215	transporter activity	-3.39539	-3.17926	-3.28732
TRINITY_DN57444_c0_g1	GO:0005215	transporter activity	-3.64533	-3.4174	-3.53136
TRINITY_DN44168_c0_g1	GO:0005215	transporter activity	-3.77887	-4.21167	-3.99527
TRINITY_DN57444_c0_g2	GO:0005215	transporter activity	-3.83822	-4.81083	-4.32452
TRINITY_DN62964_c0_g1	GO:0005215	transporter activity	-3.91922	-10.5019	-7.21056
TRINITY_DN67859_c1_g2	GO:0005215	transporter activity	-4.19476	-4.01074	-4.10275
TRINITY_DN63587_c2_g1	GO:0005215	transporter activity	-4.42624	-4.27647	-4.35136
TRINITY_DN45978_c0_g2	GO:0005215	transporter activity	-4.52812	-5.17566	-4.85189
TRINITY_DN33556_c0_g1	GO:0005215	transporter activity	-4.54101	-11.0732	-7.80709
TRINITY_DN6338_c0_g1	GO:0005215	transporter activity	-4.54684	-6.05896	-5.3029
TRINITY_DN66991_c0_g1	GO:0005215	transporter activity	-4.93522	-4.95252	-4.94387
TRINITY_DN60186_c0_g2	GO:0005215	transporter activity	-4.93694	-4.75481	-4.84588
TRINITY_DN61416_c1_g1	GO:0005215	transporter activity	-5.10623	-4.90578	-5.00601
TRINITY_DN39798_c0_g2	GO:0005215	transporter activity	-5.41955	-6.43193	-5.92574
TRINITY_DN66983_c0_g1	GO:0005215	transporter activity	-6.02705	-6.2612	-6.14412
TRINITY_DN52378_c0_g1	GO:0005215	transporter activity	-8.33747	-9.10924	-8.72336
TRINITY_DN48496_c0_g1	GO:0005215	transporter activity	-8.63482	-8.65098	-8.6429
TRINITY_DN54781_c0_g1	GO:0005215	transporter activity	-8.74864	-15.4721	-12.1104
TRINITY_DN69172_c0_g1	GO:0005215	transporter activity	-8.80233	-9.21031	-9.00632
TRINITY_DN52460_c1_g1	GO:0005215	transporter activity	-8.94696	-8.83453	-8.89075
TRINITY_DN60233_c0_g1	GO:0005215	transporter activity	-9.88544	-10.6781	-10.2817
TRINITY_DN72150_c5_g1	GO:0005215	transporter activity	-10.3053	-10.1846	-10.245
TRINITY_DN54410_c0_g2	GO:0005215	transporter activity	-11.2587	-11.7629	-11.5108
TRINITY_DN59136_c0_g6	GO:0005215	transporter activity	-11.7597	-11.7276	-11.7437
TRINITY_DN63952_c1_g2	GO:0005215	transporter activity	0.385961	0.610279	0.49812
TRINITY_DN40787_c0_g1	GO:0005215	transporter activity	0.873652	1.1469	1.01027
TRINITY_DN69372_c0_g7	GO:0005215	transporter activity	0.479925	0.712863	0.596394
TRINITY_DN66415_c4_g2	GO:0005215	transporter activity	0.721326	0.976695	0.849011
TRINITY_DN70873_c3_g1	GO:0005215	transporter activity	0.892238	1.20402	1.04813
TRINITY_DN64155_c0_g1	GO:0030599	pectinesterase activity	9.26595	11.6506	10.4583
TRINITY_DN10407_c0_g1	GO:0030599	pectinesterase activity	7.08829	7.60055	7.34442
TRINITY_DN56722_c1_g3	GO:0030599	pectinesterase activity	7.08409	7.41113	7.24761
TRINITY_DN63957_c0_g1	GO:0030599	pectinesterase activity	6.18751	13.4194	9.80345
TRINITY_DN62850_c0_g1	GO:0030599	pectinesterase activity	5.85507	6.10464	5.97986
TRINITY_DN47590_c0_g1	GO:0030599	pectinesterase activity	4.9915	6.03277	5.51213
TRINITY_DN62850_c1_g1	GO:0030599	pectinesterase activity	4.88426	5.16282	5.02354
TRINITY_DN54885_c0_g1	GO:0030599	pectinesterase activity	4.18183	4.44589	4.31386
TRINITY_DN7686_c0_g1	GO:0030599	pectinesterase activity	3.84936	11.0987	7.47403
TRINITY_DN59633_c0_g1	GO:0030599	pectinesterase activity	3.72483	10.9721	7.34849
TRINITY_DN13899_c0_g1	GO:0030599	pectinesterase activity	3.43432	10.6301	7.03223
TRINITY_DN1630_c0_g1	GO:0030599	pectinesterase activity	2.75039	3.00048	2.87543
TRINITY_DN67999_c2_g1	GO:0030599	pectinesterase activity	2.17347	2.41629	2.29488
TRINITY_DN45507_c0_g1	GO:0030599	pectinesterase activity	2.16008	3.0731	2.61659
TRINITY_DN90133_c0_g2	GO:0030599	pectinesterase activity	2.15251	2.36895	2.26073
TRINITY_DN48888_c0_g2	GO:0030599	pectinesterase activity	2.1438	2.53109	2.33745
TRINITY_DN49814_c0_g1	GO:0030599	pectinesterase activity	2.07701	2.35383	2.21542
TRINITY_DN56934_c0_g1	GO:0030599	pectinesterase activity	2.05898	2.3387	2.19884
TRINITY_DN58060_c0_g1	GO:0030599	pectinesterase activity	1.57943	1.84182	1.71063
TRINITY_DN54946_c0_g2	GO:0030599	pectinesterase activity	1.12184	1.35967	1.24076
TRINITY_DN67291_c1_g1	GO:0030599	pectinesterase activity	-0.871977	-0.660487	-0.766232
TRINITY_DN55189_c0_g1	GO:0030599	pectinesterase activity	-1.29615	-1.07363	-1.18489
TRINITY_DN41844_c0_g1	GO:0030599	pectinesterase activity	-1.33731	-1.10951	-1.22341
TRINITY_DN48888_c0_g3	GO:0030599	pectinesterase activity	-1.43875	-1.21079	-1.32477
TRINITY_DN60059_c0_g1	GO:0030599	pectinesterase activity	-1.55766	-1.32739	-1.44253
TRINITY_DN62027_c0_g1	GO:0030599	pectinesterase activity	-1.71347	-1.50853	-1.611
TRINITY_DN56950_c0_g1	GO:0030599	pectinesterase activity	-2.17987	-1.99061	-2.08524
TRINITY_DN102100_c0_g1	GO:0030599	pectinesterase activity	-2.54963	-3.10227	-2.82595
TRINITY_DN60199_c0_g2	GO:0030599	pectinesterase activity	-2.74545	-2.55308	-2.64927
TRINITY_DN60199_c0_g1	GO:0030599	pectinesterase activity	-2.78468	-2.64719	-2.71594
TRINITY_DN26658_c0_g1	GO:0030599	pectinesterase activity	-2.99117	inf	-2.99117
TRINITY_DN42687_c0_g1	GO:0030599	pectinesterase activity	-3.10685	inf	-3.10685
TRINITY_DN87885_c0_g1	GO:0030599	pectinesterase activity	-3.16719	inf	-3.16719
TRINITY_DN59055_c0_g1	GO:0030599	pectinesterase activity	-3.92271	-3.71415	-3.81843
TRINITY_DN52218_c0_g1	GO:0030599	pectinesterase activity	-3.92969	-3.75839	-3.84404
TRINITY_DN41986_c0_g2	GO:0030599	pectinesterase activity	-4.52003	-11.066	-7.79301
TRINITY_DN63506_c0_g1	GO:0030599	pectinesterase activity	-5.47556	-5.34695	-5.41126
TRINITY_DN62281_c0_g2	GO:0030599	pectinesterase activity	-6.02645	-5.90959	-5.96802
TRINITY_DN41986_c0_g1	GO:0030599	pectinesterase activity	-6.60128	-13.2094	-9.90533
TRINITY_DN56934_c0_g2	GO:0030599	pectinesterase activity	-8.0804	-8.30371	-8.19206
TRINITY_DN69767_c0_g2	GO:0030599	pectinesterase activity	-11.4024	-11.5746	-11.4885
TRINITY_DN56722_c1_g2	GO:0030599	pectinesterase activity	1.26783	1.53723	1.40253
TRINITY_DN71971_c0_g3	GO:0030599	pectinesterase activity	0.863254	1.12946	0.996357
TRINITY_DN69767_c0_g1	GO:0030599	pectinesterase activity	1.61133	1.95506	1.78319
TRINITY_DN72188_c3_g3	GO:0016829	lyase activity	9.2646	10.1308	9.6977
TRINITY_DN62275_c0_g2	GO:0016829	lyase activity	7.95156	15.2514	11.6015
TRINITY_DN66279_c0_g1	GO:0016829	lyase activity	7.35513	14.6356	10.9953
TRINITY_DN70362_c0_g1	GO:0016829	lyase activity	5.8069	13.0526	9.42974
TRINITY_DN69947_c0_g1	GO:0016829	lyase activity	5.36573	6.22339	5.79456
TRINITY_DN71871_c0_g2	GO:0016829	lyase activity	3.63299	4.07989	3.85644
TRINITY_DN55450_c0_g1	GO:0016829	lyase activity	3.41631	4.91289	4.1646
TRINITY_DN9927_c0_g2	GO:0016829	lyase activity	1.98991	2.22232	2.10611
TRINITY_DN30807_c0_g1	GO:0016829	lyase activity	-2.80853	inf	-2.80853
TRINITY_DN17896_c0_g1	GO:0016829	lyase activity	-3.39563	inf	-3.39563
TRINITY_DN57728_c0_g1	GO:0016829	lyase activity	-3.9156	-10.5339	-7.22477
TRINITY_DN43267_c0_g1	GO:0016829	lyase activity	-4.18827	-10.7056	-7.44692
TRINITY_DN53160_c0_g1	GO:0016829	lyase activity	-4.35231	-10.9071	-7.62971
TRINITY_DN52085_c0_g1	GO:0016829	lyase activity	-4.83795	-5.24834	-5.04315
TRINITY_DN67204_c3_g1	GO:0016829	lyase activity	-4.87319	-4.72269	-4.79794
TRINITY_DN58804_c0_g1	GO:0016829	lyase activity	-5.1834	-5.13578	-5.15959
TRINITY_DN56061_c0_g1	GO:0016829	lyase activity	-5.25759	-5.68572	-5.47165
TRINITY_DN59500_c0_g1	GO:0016829	lyase activity	-5.57455	-7.25474	-6.41464
TRINITY_DN70833_c0_g1	GO:0016829	lyase activity	-5.66279	-5.55076	-5.60678
TRINITY_DN67203_c0_g3	GO:0016829	lyase activity	-6.85192	-7.26813	-7.06003
TRINITY_DN52377_c0_g1	GO:0016829	lyase activity	-8.524	-9.15542	-8.83971
TRINITY_DN69606_c0_g1	GO:0016829	lyase activity	-9.60809	-16.4333	-13.0207
TRINITY_DN68118_c3_g2	GO:0016829	lyase activity	-9.66048	-16.5393	-13.0999
TRINITY_DN64236_c0_g1	GO:0016829	lyase activity	1.53878	1.76315	1.65097
TRINITY_DN70782_c1_g1	GO:0004674	protein serine/threonine kinase activity	6.543	13.8986	10.2208
TRINITY_DN53879_c0_g1	GO:0004674	protein serine/threonine kinase activity	5.10355	7.33506	6.21931
TRINITY_DN50300_c0_g1	GO:0004674	protein serine/threonine kinase activity	3.78778	11.0621	7.42495
TRINITY_DN59056_c0_g2	GO:0004674	protein serine/threonine kinase activity	3.73367	4.77998	4.25683
TRINITY_DN28122_c0_g1	GO:0004674	protein serine/threonine kinase activity	3.23555	4.16027	3.69791
TRINITY_DN72197_c0_g1	GO:0004674	protein serine/threonine kinase activity	3.23308	3.54043	3.38676
TRINITY_DN71319_c0_g1	GO:0004674	protein serine/threonine kinase activity	2.60973	2.79646	2.70309
TRINITY_DN72068_c1_g2	GO:0004674	protein serine/threonine kinase activity	2.55115	2.8253	2.68823
TRINITY_DN52360_c0_g1	GO:0004674	protein serine/threonine kinase activity	2.54111	2.83368	2.6874
TRINITY_DN72197_c1_g1	GO:0004674	protein serine/threonine kinase activity	2.16372	2.42458	2.29415
TRINITY_DN59056_c0_g3	GO:0004674	protein serine/threonine kinase activity	1.75776	2.08934	1.92355
TRINITY_DN71187_c0_g6	GO:0004674	protein serine/threonine kinase activity	1.48449	1.7492	1.61684
TRINITY_DN65249_c4_g1	GO:0004674	protein serine/threonine kinase activity	1.43267	1.66628	1.54948
TRINITY_DN71832_c1_g3	GO:0004674	protein serine/threonine kinase activity	1.30003	1.55627	1.42815
TRINITY_DN71501_c1_g3	GO:0004674	protein serine/threonine kinase activity	0.549735	0.783329	0.666532
TRINITY_DN72068_c3_g1	GO:0004674	protein serine/threonine kinase activity	-0.992506	-0.74648	-0.869493
TRINITY_DN59867_c0_g1	GO:0004674	protein serine/threonine kinase activity	-1.18456	-0.954806	-1.06968
TRINITY_DN71522_c0_g2	GO:0004674	protein serine/threonine kinase activity	-1.2704	-1.02137	-1.14589
TRINITY_DN70782_c1_g4	GO:0004674	protein serine/threonine kinase activity	-1.40388	-1.14726	-1.27557
TRINITY_DN71522_c0_g1	GO:0004674	protein serine/threonine kinase activity	-1.45708	-1.2531	-1.35509
TRINITY_DN72068_c3_g2	GO:0004674	protein serine/threonine kinase activity	-1.68367	-1.44903	-1.56635
TRINITY_DN71832_c1_g2	GO:0004674	protein serine/threonine kinase activity	-2.04154	-1.82832	-1.93493
TRINITY_DN57233_c0_g1	GO:0004674	protein serine/threonine kinase activity	-2.52762	-2.30493	-2.41628
TRINITY_DN64117_c0_g1	GO:0004674	protein serine/threonine kinase activity	-2.83774	inf	-2.83774
TRINITY_DN42423_c0_g1	GO:0004674	protein serine/threonine kinase activity	-2.90471	inf	-2.90471
TRINITY_DN63971_c0_g1	GO:0004674	protein serine/threonine kinase activity	-2.94712	inf	-2.94712
TRINITY_DN71522_c0_g4	GO:0004674	protein serine/threonine kinase activity	-3.12376	-3.15029	-3.13703
TRINITY_DN38590_c0_g1	GO:0004674	protein serine/threonine kinase activity	-3.1377	inf	-3.1377
TRINITY_DN71222_c0_g3	GO:0004674	protein serine/threonine kinase activity	-3.50814	-4.22499	-3.86657
TRINITY_DN66770_c0_g3	GO:0004674	protein serine/threonine kinase activity	-4.22659	-4.86502	-4.5458
TRINITY_DN67062_c0_g4	GO:0004674	protein serine/threonine kinase activity	-4.29887	-4.11961	-4.20924
TRINITY_DN72168_c1_g4	GO:0004674	protein serine/threonine kinase activity	-4.62491	-4.83375	-4.72933
TRINITY_DN65980_c0_g1	GO:0004674	protein serine/threonine kinase activity	-4.65894	-5.1276	-4.89327
TRINITY_DN58726_c0_g1	GO:0004674	protein serine/threonine kinase activity	-4.8733	-4.74715	-4.81023
TRINITY_DN66770_c0_g1	GO:0004674	protein serine/threonine kinase activity	-4.91956	-6.54254	-5.73105
TRINITY_DN72168_c0_g6	GO:0004674	protein serine/threonine kinase activity	-5.02561	-6.02851	-5.52706
TRINITY_DN47530_c0_g1	GO:0004674	protein serine/threonine kinase activity	-5.49008	-5.36751	-5.42879
TRINITY_DN67062_c0_g5	GO:0004674	protein serine/threonine kinase activity	-5.50342	-5.55999	-5.53171
TRINITY_DN71222_c0_g2	GO:0004674	protein serine/threonine kinase activity	-5.59551	-5.47484	-5.53518
TRINITY_DN66770_c0_g2	GO:0004674	protein serine/threonine kinase activity	-5.86679	-5.86888	-5.86783
TRINITY_DN67947_c0_g2	GO:0004674	protein serine/threonine kinase activity	-6.44606	-6.68508	-6.56557
TRINITY_DN71394_c0_g2	GO:0004674	protein serine/threonine kinase activity	-6.65521	-6.51218	-6.5837
TRINITY_DN11914_c0_g1	GO:0004674	protein serine/threonine kinase activity	-6.70112	-6.93544	-6.81828
TRINITY_DN69543_c0_g2	GO:0004674	protein serine/threonine kinase activity	-6.82602	-6.67479	-6.75041
TRINITY_DN71394_c0_g1	GO:0004674	protein serine/threonine kinase activity	-7.26839	-8.81049	-8.03944
TRINITY_DN72168_c0_g5	GO:0004674	protein serine/threonine kinase activity	-6.18714	-8.7029	-7.44502
TRINITY_DN64794_c1_g1	GO:0004674	protein serine threonine kinase activity	0.668198	0.894034	0.781116
TRINITY_DN72188_c3_g3	GO:0010333	terpene synthase activity	9.2646	10.1308	9.6977
TRINITY_DN62275_c0_g2	GO:0010333	terpene synthase activity	7.95156	15.2514	11.6015
TRINITY_DN66279_c0_g1	GO:0010333	terpene synthase activity	7.35513	14.6356	10.9953
TRINITY_DN70362_c0_g1	GO:0010333	terpene synthase activity	5.8069	13.0526	9.42974
TRINITY_DN69947_c0_g1	GO:0010333	terpene synthase activity	5.36573	6.22339	5.79456
TRINITY_DN56061_c0_g3	GO:0010333	terpene synthase activity	4.6247	11.8276	8.22617
TRINITY_DN71871_c0_g2	GO:0010333	terpene synthase activity	3.63299	4.07989	3.85644
TRINITY_DN55450_c0_g1	GO:0010333	terpene synthase activity	3.41631	4.91289	4.1646
TRINITY_DN66449_c2_g1	GO:0010333	terpene synthase activity	2.82069	inf	2.82069
TRINITY_DN44580_c0_g1	GO:0010333	terpene synthase activity	2.54913	inf	2.54913
TRINITY_DN9927_c0_g2	GO:0010333	terpene synthase activity	1.98991	2.22232	2.10611
TRINITY_DN30807_c0_g1	GO:0010333	terpene synthase activity	-2.80853	inf	-2.80853
TRINITY_DN17896_c0_g1	GO:0010333	terpene synthase activity	-3.39563	inf	-3.39563
TRINITY_DN57728_c0_g1	GO:0010333	terpene synthase activity	-3.9156	-10.5339	-7.22477
TRINITY_DN43267_c0_g1	GO:0010333	terpene synthase activity	-4.18827	-10.7056	-7.44692
TRINITY_DN53160_c0_g1	GO:0010333	terpene synthase activity	-4.35231	-10.9071	-7.62971
TRINITY_DN52085_c0_g1	GO:0010333	terpene synthase activity	-4.83795	-5.24834	-5.04315
TRINITY_DN67204_c3_g1	GO:0010333	terpene synthase activity	-4.87319	-4.72269	-4.79794
TRINITY_DN58804_c0_g1	GO:0010333	terpene synthase activity	-5.1834	-5.13578	-5.15959
TRINITY_DN56061_c0_g1	GO:0010333	terpene synthase activity	-5.25759	-5.68572	-5.47165
TRINITY_DN59500_c0_g1	GO:0010333	terpene synthase activity	-5.57455	-7.25474	-6.41464
TRINITY_DN70833_c0_g1	GO:0010333	terpene synthase activity	-5.66279	-5.55076	-5.60678
TRINITY_DN67203_c0_g3	GO:0010333	terpene synthase activity	-6.85192	-7.26813	-7.06003
TRINITY_DN52377_c0_g1	GO:0010333	terpene synthase activity	-8.524	-9.15542	-8.83971
TRINITY_DN69606_c0_g1	GO:0010333	terpene synthase activity	-9.60809	-16.4333	-13.0207
TRINITY_DN68118_c3_g2	GO:0010333	terpene synthase activity	-9.66048	-16.5393	-13.0999
TRINITY_DN64236_c0_g1	GO:0010333	terpene synthase activity	1.53878	1.76315	1.65097
TRINITY_DN71859_c1_g1	GO:0016702	oxidoreductase activity, acting on single donors with incorporation of molecular oxygen, incorporation of two atoms of oxygen	6.28767	6.5989	6.44328
TRINITY_DN65649_c3_g3	GO:0016702	oxidoreductase activity, acting on single donors with incorporation of molecular oxygen, incorporation of two atoms of oxygen	2.90177	3.17517	3.03847
TRINITY_DN54648_c2_g1	GO:0016702	oxidoreductase activity, acting on single donors with incorporation of molecular oxygen, incorporation of two atoms of oxygen	2.04413	2.28851	2.16632
TRINITY_DN55184_c0_g2	GO:0016702	oxidoreductase activity, acting on single donors with incorporation of molecular oxygen, incorporation of two atoms of oxygen	1.95942	2.22315	2.09129
TRINITY_DN71859_c1_g2	GO:0016702	oxidoreductase activity, acting on single donors with incorporation of molecular oxygen, incorporation of two atoms of oxygen	1.47721	1.71863	1.59792
TRINITY_DN71859_c1_g4	GO:0016702	oxidoreductase activity, acting on single donors with incorporation of molecular oxygen, incorporation of two atoms of oxygen	1.33289	1.58772	1.46031
TRINITY_DN56881_c0_g1	GO:0016702	oxidoreductase activity, acting on single donors with incorporation of molecular oxygen, incorporation of two atoms of oxygen	-1.10345	-0.864943	-0.984198
TRINITY_DN71859_c1_g3	GO:0016702	oxidoreductase activity, acting on single donors with incorporation of molecular oxygen, incorporation of two atoms of oxygen	-1.38515	-1.15665	-1.2709
TRINITY_DN65649_c2_g1	GO:0016702	oxidoreductase activity, acting on single donors with incorporation of molecular oxygen, incorporation of two atoms of oxygen	-1.48591	-1.26476	-1.37534
TRINITY_DN65649_c3_g5	GO:0016702	oxidoreductase activity, acting on single donors with incorporation of molecular oxygen, incorporation of two atoms of oxygen	-1.53342	-1.30766	-1.42054
TRINITY_DN71859_c0_g2	GO:0016702	oxidoreductase activity, acting on single donors with incorporation of molecular oxygen, incorporation of two atoms of oxygen	-1.56671	-1.33627	-1.45149
TRINITY_DN85660_c0_g1	GO:0016702	oxidoreductase activity, acting on single donors with incorporation of molecular oxygen, incorporation of two atoms of oxygen	-1.56815	-1.33381	-1.45098
TRINITY_DN68266_c0_g1	GO:0016702	oxidoreductase activity, acting on single donors with incorporation of molecular oxygen, incorporation of two atoms of oxygen	-1.60197	-1.37889	-1.49043
TRINITY_DN71859_c0_g1	GO:0016702	oxidoreductase activity, acting on single donors with incorporation of molecular oxygen, incorporation of two atoms of oxygen	-1.73664	-1.51826	-1.62745
TRINITY_DN68677_c0_g1	GO:0016702	oxidoreductase activity, acting on single donors with incorporation of molecular oxygen, incorporation of two atoms of oxygen	-4.38649	-4.1946	-4.29055
TRINITY_DN49494_c0_g1	GO:0016702	oxidoreductase activity, acting on single donors with incorporation of molecular oxygen, incorporation of two atoms of oxygen	-4.86581	inf	-4.86581
TRINITY_DN115168_c0_g1	GO:0016702	oxidoreductase activity, acting on single donors with incorporation of molecular oxygen, incorporation of two atoms of oxygen	-5.24023	-5.65765	-5.44894
TRINITY_DN72166_c3_g1	GO:0016702	oxidoreductase activity, acting on single donors with incorporation of molecular oxygen, incorporation of two atoms of oxygen	-5.60936	-5.42077	-5.51507
TRINITY_DN58309_c0_g1	GO:0016702	oxidoreductase activity, acting on single donors with incorporation of molecular oxygen, incorporation of two atoms of oxygen	-9.43685	-10.1234	-9.78011
TRINITY_DN70782_c1_g1	GO:0005509	calcium ion binding	6.543	13.8986	10.2208
TRINITY_DN12711_c0_g1	GO:0005509	calcium ion binding	5.27665	5.54337	5.41001
TRINITY_DN58221_c0_g2	GO:0005509	calcium ion binding	4.73794	5.16906	4.9535
TRINITY_DN72740_c0_g1	GO:0005509	calcium ion binding	4.72338	11.9589	8.34114
TRINITY_DN88408_c0_g1	GO:0005509	calcium ion binding	4.59225	5.50595	5.0491
TRINITY_DN63990_c0_g2	GO:0005509	calcium ion binding	3.86073	11.0508	7.45579
TRINITY_DN50300_c0_g1	GO:0005509	calcium ion binding	3.78778	11.0621	7.42495
TRINITY_DN54712_c0_g1	GO:0005509	calcium ion binding	3.49149	inf	3.49149
TRINITY_DN44283_c0_g1	GO:0005509	calcium ion binding	3.30407	10.5313	6.91771
TRINITY_DN50835_c0_g1	GO:0005509	calcium ion binding	3.15264	inf	3.15264
TRINITY_DN53457_c0_g1	GO:0005509	calcium ion binding	2.72645	9.93344	6.32995
TRINITY_DN43011_c0_g1	GO:0005509	calcium ion binding	2.67181	inf	2.67181
TRINITY_DN43459_c0_g1	GO:0005509	calcium ion binding	2.55477	inf	2.55477
TRINITY_DN67216_c0_g1	GO:0005509	calcium ion binding	2.55064	2.79826	2.67445
TRINITY_DN70822_c2_g3	GO:0005509	calcium ion binding	2.40369	2.62255	2.51312
TRINITY_DN49518_c0_g1	GO:0005509	calcium ion binding	2.35078	2.8023	2.57654
TRINITY_DN8011_c0_g1	GO:0005509	calcium ion binding	1.71534	1.92322	1.81928
TRINITY_DN71832_c1_g3	GO:0005509	calcium ion binding	1.30003	1.55627	1.42815
TRINITY_DN71879_c2_g4	GO:0005509	calcium ion binding	-0.539484	-0.309759	-0.424622
TRINITY_DN45207_c0_g1	GO:0005509	calcium ion binding	-0.756645	-0.554619	-0.655632
TRINITY_DN70701_c4_g1	GO:0005509	calcium ion binding	-0.888982	-0.649504	-0.769243
TRINITY_DN63455_c0_g1	GO:0005509	calcium ion binding	-0.934799	-0.712944	-0.823872
TRINITY_DN71522_c0_g2	GO:0005509	calcium ion binding	-1.2704	-1.02137	-1.14589
TRINITY_DN70782_c1_g4	GO:0005509	calcium ion binding	-1.40388	-1.14726	-1.27557
TRINITY_DN68832_c0_g2	GO:0005509	calcium ion binding	-1.4279	-1.19952	-1.31371
TRINITY_DN71522_c0_g1	GO:0005509	calcium ion binding	-1.45708	-1.2531	-1.35509
TRINITY_DN67011_c0_g3	GO:0005509	calcium ion binding	-1.47041	-1.26348	-1.36694
TRINITY_DN66975_c0_g2	GO:0005509	calcium ion binding	-1.72135	-1.52657	-1.62396
TRINITY_DN34673_c0_g1	GO:0005509	calcium ion binding	-1.92229	-1.69278	-1.80753
TRINITY_DN66532_c1_g3	GO:0005509	calcium ion binding	-2.00064	-1.79429	-1.89746
TRINITY_DN71832_c1_g2	GO:0005509	calcium ion binding	-2.04154	-1.82832	-1.93493
TRINITY_DN67011_c0_g5	GO:0005509	calcium ion binding	-2.13967	-1.90973	-2.0247
TRINITY_DN70735_c0_g1	GO:0005509	calcium ion binding	-2.50822	-2.28624	-2.39723
TRINITY_DN68943_c1_g1	GO:0005509	calcium ion binding	-2.79167	-2.56803	-2.67985
TRINITY_DN63971_c0_g1	GO:0005509	calcium ion binding	-2.94712	inf	-2.94712
TRINITY_DN71522_c0_g4	GO:0005509	calcium ion binding	-3.12376	-3.15029	-3.13703
TRINITY_DN38590_c0_g1	GO:0005509	calcium ion binding	-3.1377	inf	-3.1377
TRINITY_DN69394_c2_g1	GO:0005509	calcium ion binding	-3.3137	-3.11267	-3.21319
TRINITY_DN71222_c0_g3	GO:0005509	calcium ion binding	-3.50814	-4.22499	-3.86657
TRINITY_DN63768_c0_g1	GO:0005509	calcium ion binding	-3.51687	-3.35844	-3.43765
TRINITY_DN68832_c0_g3	GO:0005509	calcium ion binding	-3.58024	-3.41675	-3.4985
TRINITY_DN62457_c0_g2	GO:0005509	calcium ion binding	-3.76247	-3.6432	-3.70283
TRINITY_DN64736_c0_g1	GO:0005509	calcium ion binding	-4.14321	-4.01178	-4.07749
TRINITY_DN66770_c0_g3	GO:0005509	calcium ion binding	-4.22659	-4.86502	-4.5458
TRINITY_DN67062_c0_g4	GO:0005509	calcium ion binding	-4.29887	-4.11961	-4.20924
TRINITY_DN56530_c0_g1	GO:0005509	calcium ion binding	-4.48651	-4.29759	-4.39205
TRINITY_DN72168_c1_g4	GO:0005509	calcium ion binding	-4.62491	-4.83375	-4.72933
TRINITY_DN65980_c0_g1	GO:0005509	calcium ion binding	-4.65894	-5.1276	-4.89327
TRINITY_DN57306_c0_g1	GO:0005509	calcium ion binding	-4.76028	-11.3018	-8.03102
TRINITY_DN52257_c0_g1	GO:0005509	calcium ion binding	-4.83612	-11.4471	-8.14163
TRINITY_DN56796_c0_g1	GO:0005509	calcium ion binding	-4.896	-4.68732	-4.79166
TRINITY_DN66770_c0_g1	GO:0005509	calcium ion binding	-4.91956	-6.54254	-5.73105
TRINITY_DN72168_c0_g6	GO:0005509	calcium ion binding	-5.02561	-6.02851	-5.52706
TRINITY_DN67062_c0_g5	GO:0005509	calcium ion binding	-5.50342	-5.55999	-5.53171
TRINITY_DN71222_c0_g2	GO:0005509	calcium ion binding	-5.59551	-5.47484	-5.53518
TRINITY_DN66770_c0_g2	GO:0005509	calcium ion binding	-5.86679	-5.86888	-5.86783
TRINITY_DN67947_c0_g2	GO:0005509	calcium ion binding	-6.44606	-6.68508	-6.56557
TRINITY_DN51152_c0_g1	GO:0005509	calcium ion binding	-6.60758	-6.47201	-6.5398
TRINITY_DN11914_c0_g1	GO:0005509	calcium ion binding	-6.70112	-6.93544	-6.81828
TRINITY_DN55973_c0_g1	GO:0005509	calcium ion binding	-6.96115	-6.78524	-6.87319
TRINITY_DN29936_c0_g1	GO:0005509	calcium ion binding	-7.2939	-7.09183	-7.19287
TRINITY_DN63090_c0_g2	GO:0005509	calcium ion binding	-7.63329	-7.87685	-7.75507
TRINITY_DN52433_c0_g1	GO:0005509	calcium ion binding	-7.67092	-7.8297	-7.75031
TRINITY_DN63090_c0_g3	GO:0005509	calcium ion binding	-8.1961	-8.00178	-8.09894
TRINITY_DN63090_c0_g4	GO:0005509	calcium ion binding	-9.07695	-9.1021	-9.08952
TRINITY_DN63090_c0_g1	GO:0005509	calcium ion binding	-9.5295	-9.3417	-9.4356
TRINITY_DN59181_c0_g1	GO:0005509	calcium ion binding	-10.0043	-10.3482	-10.1763
TRINITY_DN54627_c0_g2	GO:0005509	calcium ion binding	-10.9242	-11.1472	-11.0357
TRINITY_DN72168_c0_g5	GO:0005509	calcium ion binding	-6.18714	-8.7029	-7.44502
TRINITY_DN70735_c0_g4	GO:0005509	calcium ion binding	0.432646	0.672219	0.552433
TRINITY_DN68704_c0_g4	GO:0005509	calcium ion binding	0.522451	0.756182	0.639316
TRINITY_DN59553_c0_g1	GO:0005509	calcium ion binding	0.25692	0.49064	0.37378
TRINITY_DN63455_c0_g2	GO:0005509	calcium ion binding	0.257187	0.475513	0.36635
TRINITY_DN52761_c0_g2	GO:0005509	calcium ion binding	0.0753736	0.302331	0.188852
TRINITY_DN64794_c1_g1	GO:0005509	calcium ion binding	0.668198	0.894034	0.781116
TRINITY_DN45801_c0_g1	GO:0005507	copper ion binding	9.01865	9.42847	9.22356
TRINITY_DN70476_c0_g4	GO:0005507	copper ion binding	8.2546	9.87519	9.0649
TRINITY_DN71496_c0_g1	GO:0005507	copper ion binding	7.56025	8.76248	8.16137
TRINITY_DN51431_c0_g1	GO:0005507	copper ion binding	6.84979	7.22735	7.03857
TRINITY_DN70476_c0_g1	GO:0005507	copper ion binding	6.81557	7.07123	6.9434
TRINITY_DN55787_c0_g1	GO:0005507	copper ion binding	5.83472	6.23808	6.0364
TRINITY_DN39977_c0_g1	GO:0005507	copper ion binding	5.79101	13.0463	9.41863
TRINITY_DN85196_c0_g1	GO:0005507	copper ion binding	5.49137	5.95541	5.72339
TRINITY_DN45011_c0_g1	GO:0005507	copper ion binding	5.26447	5.56559	5.41503
TRINITY_DN52106_c0_g1	GO:0005507	copper ion binding	5.18936	5.46847	5.32892
TRINITY_DN67468_c1_g1	GO:0005507	copper ion binding	5.15692	5.37909	5.268
TRINITY_DN28874_c0_g1	GO:0005507	copper ion binding	5.12708	12.3835	8.75529
TRINITY_DN65475_c0_g1	GO:0005507	copper ion binding	4.77483	11.9784	8.37662
TRINITY_DN50801_c0_g1	GO:0005507	copper ion binding	4.64216	11.8434	8.24276
TRINITY_DN51387_c0_g1	GO:0005507	copper ion binding	4.22048	5.81226	5.01637
TRINITY_DN57277_c0_g1	GO:0005507	copper ion binding	4.00251	4.2768	4.13965
TRINITY_DN12530_c0_g1	GO:0005507	copper ion binding	3.59116	3.93339	3.76227
TRINITY_DN57727_c0_g1	GO:0005507	copper ion binding	3.22663	10.4328	6.82971
TRINITY_DN68324_c0_g1	GO:0005507	copper ion binding	3.21937	3.69636	3.45786
TRINITY_DN62324_c0_g1	GO:0005507	copper ion binding	3.17045	3.4317	3.30107
TRINITY_DN67466_c1_g1	GO:0005507	copper ion binding	3.14877	3.39999	3.27438
TRINITY_DN4436_c0_g1	GO:0005507	copper ion binding	2.87996	3.12962	3.00479
TRINITY_DN33399_c0_g1	GO:0005507	copper ion binding	2.86302	3.13688	2.99995
TRINITY_DN38977_c0_g1	GO:0005507	copper ion binding	2.77283	inf	2.77283
TRINITY_DN16879_c0_g1	GO:0005507	copper ion binding	2.54708	3.35874	2.95291
TRINITY_DN57426_c0_g2	GO:0005507	copper ion binding	2.46676	2.73481	2.60079
TRINITY_DN695_c0_g1	GO:0005507	copper ion binding	2.43646	inf	2.43646
TRINITY_DN46213_c0_g1	GO:0005507	copper ion binding	2.38309	2.64417	2.51363
TRINITY_DN70953_c1_g1	GO:0005507	copper ion binding	2.33481	2.57841	2.45661
TRINITY_DN62329_c0_g1	GO:0005507	copper ion binding	2.27583	2.52739	2.40161
TRINITY_DN45267_c0_g1	GO:0005507	copper ion binding	2.18909	2.38697	2.28803
TRINITY_DN67099_c0_g2	GO:0005507	copper ion binding	2.08958	2.37718	2.23338
TRINITY_DN63812_c3_g1	GO:0005507	copper ion binding	1.8891	2.13992	2.01451
TRINITY_DN63385_c2_g4	GO:0005507	copper ion binding	1.78305	2.01604	1.89954
TRINITY_DN57426_c0_g1	GO:0005507	copper ion binding	1.77193	2.06269	1.91731
TRINITY_DN70982_c0_g1	GO:0005507	copper ion binding	1.70629	1.93548	1.82088
TRINITY_DN52115_c0_g1	GO:0005507	copper ion binding	1.68447	1.95862	1.82154
TRINITY_DN51547_c1_g1	GO:0005507	copper ion binding	1.56675	1.80643	1.68659
TRINITY_DN63194_c0_g1	GO:0005507	copper ion binding	1.55115	1.75265	1.6519
TRINITY_DN67099_c0_g1	GO:0005507	copper ion binding	1.28241	1.54865	1.41553
TRINITY_DN29678_c0_g1	GO:0005507	copper ion binding	0.736721	0.951403	0.844062
TRINITY_DN49343_c0_g2	GO:0005507	copper ion binding	0.719527	0.942544	0.831036
TRINITY_DN65461_c0_g1	GO:0005507	copper ion binding	-0.762483	-0.527643	-0.645063
TRINITY_DN51488_c0_g1	GO:0005507	copper ion binding	-0.889827	-0.670137	-0.779982
TRINITY_DN52516_c0_g1	GO:0005507	copper ion binding	-1.38192	-1.17768	-1.2798
TRINITY_DN62095_c0_g1	GO:0005507	copper ion binding	-1.69088	-1.49228	-1.59158
TRINITY_DN15164_c0_g1	GO:0005507	copper ion binding	-1.69791	-1.47569	-1.5868
TRINITY_DN31616_c0_g1	GO:0005507	copper ion binding	-1.82358	-1.59932	-1.71145
TRINITY_DN51234_c0_g1	GO:0005507	copper ion binding	-1.83801	-1.63099	-1.7345
TRINITY_DN54497_c0_g1	GO:0005507	copper ion binding	-1.87014	-1.66267	-1.7664
TRINITY_DN69166_c0_g1	GO:0005507	copper ion binding	-1.88533	-1.65166	-1.76849
TRINITY_DN63939_c0_g2	GO:0005507	copper ion binding	-1.89134	-1.67085	-1.7811
TRINITY_DN54434_c0_g1	GO:0005507	copper ion binding	-1.94367	-1.72346	-1.83356
TRINITY_DN42190_c0_g1	GO:0005507	copper ion binding	-2.10135	-1.90467	-2.00301
TRINITY_DN63939_c0_g1	GO:0005507	copper ion binding	-2.29282	-2.07464	-2.18373
TRINITY_DN70476_c0_g2	GO:0005507	copper ion binding	-2.49785	-2.29763	-2.39774
TRINITY_DN62095_c0_g2	GO:0005507	copper ion binding	-2.60974	-2.4093	-2.50952
TRINITY_DN59329_c1_g1	GO:0005507	copper ion binding	-2.75762	-2.56134	-2.65948
TRINITY_DN67468_c0_g1	GO:0005507	copper ion binding	-2.95672	-2.75132	-2.85402
TRINITY_DN43969_c0_g1	GO:0005507	copper ion binding	-2.97319	-2.89553	-2.93436
TRINITY_DN69683_c0_g1	GO:0005507	copper ion binding	-3.03589	-2.82635	-2.93112
TRINITY_DN72202_c2_g1	GO:0005507	copper ion binding	-3.13315	-3.21531	-3.17423
TRINITY_DN37958_c0_g1	GO:0005507	copper ion binding	-3.32456	-3.13582	-3.23019
TRINITY_DN72202_c2_g2	GO:0005507	copper ion binding	-3.54611	-3.88167	-3.71389
TRINITY_DN69166_c0_g2	GO:0005507	copper ion binding	-3.9411	-3.73209	-3.8366
TRINITY_DN66150_c1_g1	GO:0005507	copper ion binding	-5.39692	-12.0249	-8.71089
TRINITY_DN47473_c0_g2	GO:0005507	copper ion binding	-5.99229	-5.80475	-5.89852
TRINITY_DN63962_c1_g3	GO:0005507	copper ion binding	-8.85121	-8.69884	-8.77503
TRINITY_DN61655_c0_g1	GO:0005507	copper ion binding	-9.61008	-16.8577	-13.2339
TRINITY_DN71496_c1_g1	GO:0005507	copper ion binding	-4.23517	-4.46425	-4.34971
TRINITY_DN51547_c0_g1	GO:0005507	copper ion binding	0.556006	0.77246	0.664233
TRINITY_DN53928_c0_g1	GO:0005507	copper ion binding	1.39816	1.62729	1.51272
TRINITY_DN64578_c0_g2	GO:0043565	sequence-specific DNA binding	7.86546	8.83347	8.34946
TRINITY_DN53235_c0_g1	GO:0043565	sequence-specific DNA binding	6.97989	7.37273	7.17631
TRINITY_DN64578_c0_g1	GO:0043565	sequence-specific DNA binding	5.81599	13.0316	9.42378
TRINITY_DN69668_c0_g3	GO:0043565	sequence-specific DNA binding	4.49829	5.76151	5.1299
TRINITY_DN53342_c0_g1	GO:0043565	sequence-specific DNA binding	4.47897	11.6824	8.0807
TRINITY_DN54997_c0_g1	GO:0043565	sequence-specific DNA binding	4.23634	4.66818	4.45226
TRINITY_DN52903_c0_g1	GO:0043565	sequence-specific DNA binding	4.1535	4.95793	4.55572
TRINITY_DN46924_c0_g1	GO:0043565	sequence-specific DNA binding	3.8433	4.09999	3.97164
TRINITY_DN52836_c0_g1	GO:0043565	sequence-specific DNA binding	3.77747	4.1298	3.95363
TRINITY_DN71945_c1_g1	GO:0043565	sequence-specific DNA binding	3.34133	3.58289	3.46211
TRINITY_DN69668_c0_g2	GO:0043565	sequence-specific DNA binding	3.24821	3.49875	3.37348
TRINITY_DN58688_c0_g1	GO:0043565	sequence-specific DNA binding	2.13712	2.36734	2.25223
TRINITY_DN53235_c0_g2	GO:0043565	sequence-specific DNA binding	2.06415	2.364	2.21407
TRINITY_DN55026_c0_g1	GO:0043565	sequence-specific DNA binding	1.9478	2.2055	2.07665
TRINITY_DN25813_c0_g1	GO:0043565	sequence-specific DNA binding	1.39335	1.63815	1.51575
TRINITY_DN43733_c0_g1	GO:0043565	sequence-specific DNA binding	1.39167	1.63447	1.51307
TRINITY_DN64302_c0_g1	GO:0043565	sequence-specific DNA binding	1.0467	1.27842	1.16256
TRINITY_DN56600_c0_g2	GO:0043565	sequence-specific DNA binding	-1.1206	-0.888078	-1.00434
TRINITY_DN57076_c0_g1	GO:0043565	sequence-specific DNA binding	-1.21594	-0.988936	-1.10244
TRINITY_DN55603_c0_g1	GO:0043565	sequence-specific DNA binding	-1.48627	-1.26869	-1.37748
TRINITY_DN52696_c0_g1	GO:0043565	sequence-specific DNA binding	-1.56274	-1.3363	-1.44952
TRINITY_DN30067_c0_g1	GO:0043565	sequence-specific DNA binding	-2.94591	inf	-2.94591
TRINITY_DN57438_c0_g2	GO:0043565	sequence-specific DNA binding	-5.30387	-11.8389	-8.57139
TRINITY_DN71075_c2_g2	GO:0043565	sequence-specific DNA binding	0.340106	0.579427	0.459767
TRINITY_DN67037_c3_g4	GO:0043565	sequence-specific DNA binding	0.0452212	0.276758	0.16099
TRINITY_DN61573_c0_g2	GO:0043565	sequence-specific DNA binding	0.321026	0.546661	0.433844

## Sheet: Supplementary Table S9
Supplementary Table S9. Phylloquinone biosynthetic genes in Arabidopsis thaliana and Juglans regia (English walnut) used to identify orthologs in J. nigra (black walnut).
Enzyme name	Arabidopsis thaliana AGI Code	Juglans regia accession	Juglans nigra gene
isochorismate synthase	AT1G74710, AT1G18870	XP_018813328.1	TRINITY_DN69978_c6_g2
PHYLLO: trifunctional 2-succinyl-5-enolpyruvyl-6-hydroxy-3-cyclohexene-2-carboxylate (SEPHCHC) synthase, 2-succinyl-6-hydroxy-2,4-cyclohexadiene-2-carboxylate (SHCHC) synthase, and o-succinylbenzoate (OSB) synthase	AT1G68890	XP_018808415.1	TRINITY_DN67145_c0_g1
o-succinylbenzoyl-CoA (OSB-CoA) ligase	AT2G30520	XP_018859022.1	TRINITY_DN66087_c2_g3
1,4-dihydroxy-2-naphthoyl-CoA (DHNA-CoA) synthase	AT1G60550	XP_018837921.1	TRINITY_DN65498_c0_g1
DHNA-CoA thioesterase	AT1G48320, AT5G48950	XP_018840237.1	TRINITY_DN50108_c0_g1
1,4-dihydroxynaphthoic acid (DHNA) phytyl transferase	AT1G60600	XP_018852870.1	TRINITY_DN69797_c0_g1
NAD(P)H dehydrogenase C1 (NDC1)	AT5G08740	XP_018827785.1	TRINITY_DN63427_c0_g1
demethylphylloquinone methyltransferase	AT1G23360	XP_018858964.1	TRINITY_DN70978_c1_g2

## Sheet: Supplementary Table S10
Supplementary Table S10. Candidate Juglans nigra (black walnut) decarboxylase genes encoding the putative 1,4-dihydroxynaphthoic acid (DHNA) decarboxylase. Candidate genes were identified from the transcriptomic datasets generated in this study based on functional annotation, DESeq2 log2FD ≥ 1 in roots versus leaves, and normalized DESeq2 root counts ≥ 100.
Gene_ID	Arabidopsis thaliana annotation	NCBI annotation	Juglans regia annotation	DESeq2 Log2FD
TRINITY_DN51297_c0_g1	protein_coding^glutamate decarboxylase 3^^glutamate decarboxylase 3 (GAD3); FUNCTIONS IN: calmodulin binding; INVOLVED IN: carboxylic acid metabolic process, glutamate metabolic process, glutamate decarboxylation to succinate; LOCATED IN: cellular_component unknown; CONTAINS InterPro DOMAIN/s: Pyridoxal phosphate-dependent transferase, major domain (InterPro:IPR015424), Pyridoxal phosphate-depend…	glutamate decarboxylase, putative [Ricinus communis]|Ricinus communis|Eukaryota	glutamate decarboxylase, putative^Ricinus communis^N/A^N/A^C:nucleus	5.37892
TRINITY_DN62755_c4_g1	protein_coding^S-adenosylmethionine decarboxylase^Encodes a S-adenosylmethionine decarboxylase involved in polyamine biosynthesis.^S-adenosylmethionine decarboxylase; CONTAINS InterPro DOMAIN/s: S-adenosylmethionine decarboxylase, core (InterPro:IPR016067), S-adenosylmethionine decarboxylase (InterPro:IPR001985), S-adenosylmethionine decarboxylase, conserved site (InterPro:IPR018166), S-adenosylm…	PREDICTED: S-adenosylmethionine decarboxylase proenzyme [Citrus sinensis]|Citrus sinensis|Eukaryota	uninformative^Populus trichocarpa^IPR001985^S-adenosylmethionine decarboxylase^Molecular Function:adenosylmethionine decarboxylase activity (GO:0004014), Biological Process:spermine biosynthetic process (GO:0006597), Biological Process:spermidine biosynthetic process (GO:0008295), F:adenosylmethionine decarboxylase activity	1.25577
TRINITY_DN63544_c0_g1	protein_coding^Adenosylmethionine decarboxylase family protein^^Adenosylmethionine decarboxylase family protein; FUNCTIONS IN: adenosylmethionine decarboxylase activity; INVOLVED IN: spermidine biosynthetic process, spermine biosynthetic process; LOCATED IN: cellular_component unknown; CONTAINS InterPro DOMAIN/s: S-adenosylmethionine decarboxylase, core (InterPro:IPR016067), S-adenosylmethionine …	PREDICTED: S-adenosylmethionine decarboxylase proenzyme-like [Nelumbo nucifera]|Nelumbo nucifera|Eukaryota	uninformative^Populus trichocarpa^IPR001985^S-adenosylmethionine decarboxylase^Molecular Function:adenosylmethionine decarboxylase activity (GO:0004014), Biological Process:spermine biosynthetic process (GO:0006597), Biological Process:spermidine biosynthetic process (GO:0008295), F:adenosylmethionine decarboxylase activity	4.68706
TRINITY_DN52451_c0_g1	protein_coding^UDP-XYL synthase 5^encodes a protein similar to UDP-glucuronic acid decarboxylase. UDP-glucuronic acid decarboxylase produces UDP-xylose, which is a substrate for many cell wall carbohydrates including hemicellulose and pectin. UDP-xylose is also known to feedback regulate several cell wall biosynthetic enzymes.^UDP-XYL synthase 5 (UXS5); FUNCTIONS IN: UDP-glucuronate decarboxylase…	hypothetical protein MANES_11G132500 [Manihot esculenta]|Manihot esculenta|Eukaryota	uninformative^Glycine max^IPR001509^NAD-dependent epimerase/dehydratase, N-terminal domain^Molecular Function:catalytic activity (GO:0003824), Molecular Function:coenzyme binding (GO:0050662), F:catalytic activity	1.48211
TRINITY_DN26825_c0_g2	protein_coding^UDP-XYL synthase 5^encodes a protein similar to UDP-glucuronic acid decarboxylase. UDP-glucuronic acid decarboxylase produces UDP-xylose, which is a substrate for many cell wall carbohydrates including hemicellulose and pectin. UDP-xylose is also known to feedback regulate several cell wall biosynthetic enzymes.^UDP-XYL synthase 5 (UXS5); FUNCTIONS IN: UDP-glucuronate decarboxylase…	UDP-glucuronic acid decarboxylase 1 [Morus notabilis]|Morus notabilis|Eukaryota	dtdp-glucose 4-6-dehydratase, putative^Ricinus communis^IPR001509^NAD-dependent epimerase/dehydratase, N-terminal domain^Molecular Function:catalytic activity (GO:0003824), Molecular Function:coenzyme binding (GO:0050662), F:UDP-glucuronate decarboxylase activity	1.03874
TRINITY_DN67416_c0_g1	protein_coding^GHMP kinase family protein^^GHMP kinase family protein; FUNCTIONS IN: diphosphomevalonate decarboxylase activity, kinase activity, ATP binding; INVOLVED IN: isoprenoid biosynthetic process, phosphorylation; LOCATED IN: cellular_component unknown; EXPRESSED IN: 19 plant structures; EXPRESSED DURING: 9 growth stages; CONTAINS InterPro DOMAIN/s: Diphosphomevalonate decarboxylase (Inte…	diphosphomevalonate decarboxylase [Morus alba]|Morus alba|Eukaryota	PREDICTED: diphosphomevalonate decarboxylase-like^Cicer arietinum^IPR006204^GHMP kinase N-terminal domain^Molecular Function:ATP binding (GO:0005524)	1.52554
TRINITY_DN64144_c0_g2	protein_coding^pyruvate decarboxylase-2^pyruvate decarboxylase-2^pyruvate decarboxylase-2 (PDC2); FUNCTIONS IN: pyruvate decarboxylase activity, magnesium ion binding, carboxy-lyase activity, thiamin pyrophosphate binding, catalytic activity; INVOLVED IN: response to hypoxia; LOCATED IN: cellular_component unknown; EXPRESSED IN: 24 plant structures; EXPRESSED DURING: 13 growth stages; CONTAINS In…	pyruvate decarboxylase, partial [Citrus sinensis]|Citrus sinensis|Eukaryota	pyruvate decarboxylase family protein^Populus trichocarpa^IPR012001, IPR011766, IPR012000^Thiamine pyrophosphate enzyme, N-terminal TPP-binding domain, Thiamine pyrophosphate enzyme, C-terminal TPP-binding, Thiamine pyrophosphate enzyme, central domain^Molecular Function:thiamine pyrophosphate binding (GO:0030976), Molecular Function:catalytic activity (GO:0003824), Molecular Function:thiamine py…	2.93678
TRINITY_DN50264_c0_g1	protein_coding^Thiamine pyrophosphate dependent pyruvate decarboxylase family protein^^Thiamine pyrophosphate dependent pyruvate decarboxylase family protein; FUNCTIONS IN: in 6 functions; LOCATED IN: cellular_component unknown; CONTAINS InterPro DOMAIN/s: TPP-binding enzyme, conserved site (InterPro:IPR000399), Thiamine pyrophosphate enzyme, central domain (InterPro:IPR012000), Pyruvate decarbox…	hypothetical protein CICLE_v10011317mg [Citrus clementina]|Citrus clementina|Eukaryota	PREDICTED: pyruvate decarboxylase isozyme 2-like^Cucumis sativus^IPR012001, IPR011766, IPR012000^Thiamine pyrophosphate enzyme, N-terminal TPP-binding domain, Thiamine pyrophosphate enzyme, C-terminal TPP-binding, Thiamine pyrophosphate enzyme, central domain^Molecular Function:thiamine pyrophosphate binding (GO:0030976), Molecular Function:catalytic activity (GO:0003824), Molecular Function:thia…	1.43148
TRINITY_DN61440_c0_g1	protein_coding^Thiamine pyrophosphate dependent pyruvate decarboxylase family protein^^Thiamine pyrophosphate dependent pyruvate decarboxylase family protein; FUNCTIONS IN: in 6 functions; LOCATED IN: cellular_component unknown; CONTAINS InterPro DOMAIN/s: TPP-binding enzyme, conserved site (InterPro:IPR000399), Thiamine pyrophosphate enzyme, central domain (InterPro:IPR012000), Pyruvate decarbox…	Pyruvate decarboxylase [Neonectria ditissima]|Neonectria ditissima|Eukaryota	pyruvate decarboxylase family protein^Populus trichocarpa^IPR012001, IPR011766, IPR012000^Thiamine pyrophosphate enzyme, N-terminal TPP-binding domain, Thiamine pyrophosphate enzyme, C-terminal TPP-binding, Thiamine pyrophosphate enzyme, central domain^Molecular Function:thiamine pyrophosphate binding (GO:0030976), Molecular Function:catalytic activity (GO:0003824), Molecular Function:thiamine py…	7.58871
TRINITY_DN59723_c1_g1	protein_coding^Putative lysine decarboxylase family protein^Encodes a protein of unknown function. It has been crystallized and shown to be structurally almost identical to the protein encoded by At2G37210.^Putative lysine decarboxylase family protein; CONTAINS InterPro DOMAIN/s: Conserved hypothetical protein CHP00730 (InterPro:IPR005269); BEST Arabidopsis thaliana protein match is: lysine decar…	PREDICTED: cytokinin riboside 5'-monophosphate phosphoribohydrolase LOG8-like [Prunus mume]|Prunus mume|Eukaryota	uninformative^Populus trichocarpa^IPR005269^Cytokinin riboside 5'-monophosphate phosphoribohydrolase LOG^	6.76065
TRINITY_DN59723_c1_g3	protein_coding^Putative lysine decarboxylase family protein^Encodes a protein of unknown function. It has been crystallized and shown to be structurally almost identical to the protein encoded by At2G37210.^Putative lysine decarboxylase family protein; CONTAINS InterPro DOMAIN/s: Conserved hypothetical protein CHP00730 (InterPro:IPR005269); BEST Arabidopsis thaliana protein match is: lysine decar…	hypothetical protein PRUPE_ppa022354mg [Prunus persica]|Prunus persica|Eukaryota	uninformative^Populus trichocarpa^IPR005269^Cytokinin riboside 5'-monophosphate phosphoribohydrolase LOG^	4.31887
TRINITY_DN58490_c0_g2	protein_coding^glutamate decarboxylase^Encodes one of two isoforms of glutamate decarboxylase.^glutamate decarboxylase (GAD); FUNCTIONS IN: calmodulin binding, glutamate decarboxylase activity; INVOLVED IN: response to cadmium ion; EXPRESSED IN: 13 plant structures; EXPRESSED DURING: 6 growth stages; CONTAINS InterPro DOMAIN/s: Pyridoxal phosphate-dependent transferase, major domain (InterPro:IPR…	PREDICTED: glutamate decarboxylase 4-like [Ziziphus jujuba]|Ziziphus jujuba|Eukaryota	PREDICTED: glutamate decarboxylase 4-like^Cucumis sativus^IPR002129^Pyridoxal phosphate-dependent decarboxylase^Molecular Function:carboxy-lyase activity (GO:0016831), Biological Process:carboxylic acid metabolic process (GO:0019752), Molecular Function:pyridoxal phosphate binding (GO:0030170)	5.33967
TRINITY_DN66527_c0_g3	protein_coding^glutamate decarboxylase^Encodes one of two isoforms of glutamate decarboxylase.^glutamate decarboxylase (GAD); FUNCTIONS IN: calmodulin binding, glutamate decarboxylase activity; INVOLVED IN: response to cadmium ion; EXPRESSED IN: 13 plant structures; EXPRESSED DURING: 6 growth stages; CONTAINS InterPro DOMAIN/s: Pyridoxal phosphate-dependent transferase, major domain (InterPro:IPR…	PREDICTED: glutamate decarboxylase 4-like [Gossypium raimondii]|Gossypium raimondii|Eukaryota	uninformative^Arabidopsis lyrata^IPR002129^Pyridoxal phosphate-dependent decarboxylase^Molecular Function:carboxy-lyase activity (GO:0016831), Biological Process:carboxylic acid metabolic process (GO:0019752), Molecular Function:pyridoxal phosphate binding (GO:0030170), C:cytosol	1.57508
TRINITY_DN43912_c0_g1	protein_coding^glutamate decarboxylase^Encodes one of two isoforms of glutamate decarboxylase.^glutamate decarboxylase (GAD); FUNCTIONS IN: calmodulin binding, glutamate decarboxylase activity; INVOLVED IN: response to cadmium ion; EXPRESSED IN: 13 plant structures; EXPRESSED DURING: 6 growth stages; CONTAINS InterPro DOMAIN/s: Pyridoxal phosphate-dependent transferase, major domain (InterPro:IPR…	PREDICTED: glutamate decarboxylase [Ziziphus jujuba]|Ziziphus jujuba|Eukaryota	PREDICTED: glutamate decarboxylase 1-like^Cucumis sativus^IPR002129^Pyridoxal phosphate-dependent decarboxylase^Molecular Function:carboxy-lyase activity (GO:0016831), Biological Process:carboxylic acid metabolic process (GO:0019752), Molecular Function:pyridoxal phosphate binding (GO:0030170)	1.55051
TRINITY_DN61220_c0_g1	protein_coding^glutamate decarboxylase^Encodes one of two isoforms of glutamate decarboxylase.^glutamate decarboxylase (GAD); FUNCTIONS IN: calmodulin binding, glutamate decarboxylase activity; INVOLVED IN: response to cadmium ion; EXPRESSED IN: 13 plant structures; EXPRESSED DURING: 6 growth stages; CONTAINS InterPro DOMAIN/s: Pyridoxal phosphate-dependent transferase, major domain (InterPro:IPR…	Glutamate decarboxylase [Neonectria ditissima]|Neonectria ditissima|Eukaryota	PREDICTED: glutamate decarboxylase-like^Glycine max^IPR002129^Pyridoxal phosphate-dependent decarboxylase^Molecular Function:carboxy-lyase activity (GO:0016831), Biological Process:carboxylic acid metabolic process (GO:0019752), Molecular Function:pyridoxal phosphate binding (GO:0030170), C:plasmodesma	6.03032
TRINITY_DN71706_c1_g2	protein_coding^Thiamine pyrophosphate dependent pyruvate decarboxylase family protein^^Thiamine pyrophosphate dependent pyruvate decarboxylase family protein; FUNCTIONS IN: in 6 functions; LOCATED IN: cellular_component unknown; CONTAINS InterPro DOMAIN/s: TPP-binding enzyme, conserved site (InterPro:IPR000399), Thiamine pyrophosphate enzyme, central domain (InterPro:IPR012000), Pyruvate decarbox…	pyruvate decarboxylase [Fusarium avenaceum]|Fusarium avenaceum|Eukaryota	pyruvate decarboxylase family protein^Populus trichocarpa^IPR012001, IPR011766, IPR012000^Thiamine pyrophosphate enzyme, N-terminal TPP-binding domain, Thiamine pyrophosphate enzyme, C-terminal TPP-binding, Thiamine pyrophosphate enzyme, central domain^Molecular Function:thiamine pyrophosphate binding (GO:0030976), Molecular Function:catalytic activity (GO:0003824), Molecular Function:thiamine py…	7.16901
TRINITY_DN71534_c0_g1	protein_coding^pyruvate decarboxylase-2^pyruvate decarboxylase-2^pyruvate decarboxylase-2 (PDC2); FUNCTIONS IN: pyruvate decarboxylase activity, magnesium ion binding, carboxy-lyase activity, thiamin pyrophosphate binding, catalytic activity; INVOLVED IN: response to hypoxia; LOCATED IN: cellular_component unknown; EXPRESSED IN: 24 plant structures; EXPRESSED DURING: 13 growth stages; CONTAINS In…	pyruvate decarboxylase [Stagonospora sp. SRC1lsM3a]|Stagonospora sp. SRC1lsM3a|Eukaryota	pyruvate decarboxylase family protein^Populus trichocarpa^IPR012001, IPR011766, IPR012000^Thiamine pyrophosphate enzyme, N-terminal TPP-binding domain, Thiamine pyrophosphate enzyme, C-terminal TPP-binding, Thiamine pyrophosphate enzyme, central domain^Molecular Function:thiamine pyrophosphate binding (GO:0030976), Molecular Function:catalytic activity (GO:0003824), Molecular Function:thiamine py…	6.75507

[truncated: 2 more sheets: Supplementary Table S11, Supplementary Table S12]
